# Supplementary material for: 1-(5-Hydroxy-1-phenyl-3-trifluoromethyl-1H-pyrazol-1-yl)ethanone
Source: Acta Crystallogr Sect E Struct Rep Online. 2009 Dec 9;66(Pt 1):o75–6. doi: 10.1107/S1600536809051745 (PMC2980148; doi:10.1107/S1600536809051745)
Supplement: Supplementary file 1 [file e-66-00o75-sup1.cif]

##############################################################################
###                                                                        ###
###        Electronic paper (Acta Crystallographica Section E)             ###
###                                                                        ###
##############################################################################
#                                                                            #
# This CIF contains the data in a paper accepted for publication in Acta     #
# Crystallographica Section E. It conforms to the requirements of Notes      #
# for Authors for Section E, and has been peer reviewed under the auspices   #
# of the IUCr Commission on Journals.                                        #
#                                                                            #
# Full details of the Crystallographic Information File format               #
# are given in the paper "The Crystallographic Information File (CIF):       #
# a New Standard Archive File for Crystallography" by S. R. Hall, F. H.      #
# Allen and I. D. Brown [Acta Cryst. (1991), A47, 655-685].                  #
#                                                                            #
# The current version of the core CIF dictionary is obtainable from          #
# ftp://ftp.iucr.org/pub/cif_core.dic. The current version number is 2.4.    #
#                                                                            #
# Software is freely available for graphical display of the structure(s) in  #
# this CIF.  For information consult the CIF home page http://www.iucr.org/  #
# cif/home.html                                                              #
#                                                                            #
# This file may be used for bona fide research purposes within the           #
# scientific community so long as proper attribution is given to the journal # 
# article from which it was obtained.                                        #
#                                                                            #
##############################################################################
                                             
data_global
_audit_creation_method     'SHELXL97 and manual editing'
_journal_date_recd_electronic     2009-11-02
_journal_date_accepted     2009-12-01
_journal_name_full     'Acta Crystallographica, Section E'
_journal_year     2010
_journal_volume     66
_journal_issue      1
_journal_page_first     o75
_journal_page_last     o76
_journal_paper_category     QO
_journal_coeditor_code     PV2233
_publ_contact_author_name     'Adailton J. Bortoluzzi'
_publ_contact_author_address
;
    Depto. de Qu\'imica - UFSC
    88040 - 900 Florian\'opolis, SC
    Brazil
;
_publ_contact_author_email     adajb@qmc.ufsc.br
_publ_contact_author_fax     '55(48)37216888'
_publ_contact_author_phone     '55(48)37216826'
_publ_section_title
;
1-(5-Hydroxy-1-phenyl-3-trifluoromethyl-1<i>H</i>-pyrazol-1-yl)ethanone
;
loop_
    _publ_author_name
    _publ_author_address
    'Gallardo, Hugo'
;    Depto. de Qu\'imica -  Universidade Federal de Santa Catarina
     88040-900 - Florian\'opolis, SC
     Brazil
;
    'Girotto, Edivandro'
;    Depto. de Qu\'imica -  Universidade Federal de Santa Catarina
     88040-900 - Florian\'opolis, SC
     Brazil
;
    'Bortoluzzi, Adailton J.'
;    Depto. de Qu\'imica -  Universidade Federal de Santa Catarina
     88040-900 - Florian\'opolis, SC
     Brazil
;
_exptl_special_details
;
Yield: 35%, mp: 359--363 K, lit. 360 K (Bieringer <i>et al.</i>, 2006).
NMR analyses of the title compound:
^1^H-NMR (CDCl~3~, 400 MHz, \d, p.p.m.) 7,82 (d, j = 8 Hz, 2H, Ar-H);
7.50 (t, J = 8 Hz, 2H, Ar-H); 7.38 (t, J = 8 Hz, J = 4 Hz, 1H, Ar-H);
2.57 (s, 3H, CH3). ^13^C-NMR (CDCl~3~, 400 MHz, \d, p.p.m.) 196.2
(C13), 160.3 (C5), 138.8 (C3)136.6 (C6), 129.5 (C8; C10), 128.2 (C9),
121.9 (C3), 121.7 (C7,
C11), 119.2 (C12), 101.2 (C4), 27.9 (C14).
;
data_I
_audit_creation_method     SHELXL-97
_chemical_name_systematic
;
1-(5-Hydroxy-1-phenyl-3-trifluoromethyl-1<i>H</i>-pyrazol-1-yl)ethanone
;
_chemical_name_common     ?
_chemical_formula_moiety     'C12 H9 F3 N2 O2'
_chemical_formula_sum     'C12 H9 F3 N2 O2'
_chemical_formula_iupac     'C12 H9 F3 N2 O2'
_chemical_formula_weight     270.21
_chemical_melting_point     ?
_symmetry_cell_setting     triclinic
_symmetry_space_group_name_H-M     'P -1'
_symmetry_space_group_name_Hall     '-P 1'
loop_
    _symmetry_equiv_pos_as_xyz
    'x, y, z'
    '-x, -y, -z'
_cell_length_a     7.4779(19)
_cell_length_b     11.9390(18)
_cell_length_c     13.8587(14)
_cell_angle_alpha     78.591(11)
_cell_angle_beta     80.090(17)
_cell_angle_gamma     78.791(18)
_cell_volume     1178.2(4)
_cell_formula_units_Z     4
_cell_measurement_reflns_used     25
_cell_measurement_theta_min     5.35
_cell_measurement_theta_max     18.59
_cell_measurement_temperature     293(2)
_exptl_crystal_description     prismatic
_exptl_crystal_colour     yellow
_exptl_crystal_size_max     0.40
_exptl_crystal_size_mid     0.33
_exptl_crystal_size_min     0.13
_exptl_crystal_density_diffrn     1.523
_exptl_crystal_density_meas     ?
_exptl_crystal_density_method     'not measured'
_exptl_crystal_F_000     552
_exptl_absorpt_coefficient_mu     0.137
_exptl_absorpt_correction_type     none
_exptl_absorpt_process_details     ?
_exptl_absorpt_correction_T_min     ?
_exptl_absorpt_correction_T_max     ?
_exptl_special_details
;
;
_diffrn_ambient_temperature     293(2)
_diffrn_radiation_type     MoK\a
_diffrn_radiation_wavelength     0.71069
_diffrn_radiation_source     'fine-focus sealed tube'
_diffrn_radiation_monochromator     graphite
_diffrn_measurement_device_type     'Enraf--Nonius CAD-4'
_diffrn_measurement_method     \w/2\q
_diffrn_detector_area_resol_mean     ?
_diffrn_reflns_number     4766
_diffrn_reflns_av_R_equivalents     0.0253
_diffrn_reflns_av_sigmaI/netI     0.0626
_diffrn_reflns_theta_min     1.51
_diffrn_reflns_theta_max     25.97
_diffrn_reflns_theta_full     25.97
_diffrn_measured_fraction_theta_max     0.990
_diffrn_measured_fraction_theta_full     0.990
_diffrn_reflns_limit_h_min     -9
_diffrn_reflns_limit_h_max     9
_diffrn_reflns_limit_k_min     -14
_diffrn_reflns_limit_k_max     14
_diffrn_reflns_limit_l_min     -17
_diffrn_reflns_limit_l_max     0
_diffrn_standards_number     3
_diffrn_standards_interval_count     200
_diffrn_standards_interval_time     ?
_diffrn_standards_decay_%     1
_reflns_number_total     4567
_reflns_number_gt     2268
_reflns_threshold_expression     I>2\s(I)
_refine_ls_structure_factor_coef     Fsqd
_refine_ls_matrix_type     full
_refine_ls_R_factor_all     0.1488
_refine_ls_R_factor_gt     0.0551
_refine_ls_wR_factor_gt     0.1351
_refine_ls_wR_factor_ref     0.1649
_refine_ls_goodness_of_fit_ref     1.039
_refine_ls_restrained_S_all     1.034
_refine_ls_number_reflns     4567
_refine_ls_number_parameters     373
_refine_ls_number_restraints     81
_refine_ls_hydrogen_treatment     constr
_refine_ls_weighting_scheme     calc
_refine_ls_weighting_details
         'calc w=1/[\s^2^(Fo^2^)+(0.0571P)^2^+0.4943P] where P=(Fo^2^+2Fc^2^)/3'
_atom_sites_solution_hydrogens     geom
_atom_sites_solution_primary     direct
_atom_sites_solution_secondary     difmap
_refine_ls_shift/su_max     0.001
_refine_ls_shift/su_mean     0.000
_refine_diff_density_max     0.197
_refine_diff_density_min     -0.205
_refine_ls_extinction_method     none
_refine_ls_extinction_coef     ?
loop_
    _atom_type_symbol
    _atom_type_description
    _atom_type_scat_dispersion_real
    _atom_type_scat_dispersion_imag
    _atom_type_scat_source
    'C' 'C' 0.0033 0.0016
                         'International Tables Vol C Tables 4.2.6.8 and 6.1.1.4'
    'H' 'H' 0.0000 0.0000
                         'International Tables Vol C Tables 4.2.6.8 and 6.1.1.4'
    'N' 'N' 0.0061 0.0033
                         'International Tables Vol C Tables 4.2.6.8 and 6.1.1.4'
    'O' 'O' 0.0106 0.0060
                         'International Tables Vol C Tables 4.2.6.8 and 6.1.1.4'
    'F' 'F' 0.0171 0.0103
                         'International Tables Vol C Tables 4.2.6.8 and 6.1.1.4'
_computing_data_collection     'CAD-4 Software (Enraf--Nonius, 1989)'
_computing_cell_refinement     'CAD-4 Software (Enraf--Nonius, 1989)'
_computing_data_reduction     'HELENA (Spek, 1996)'
_computing_structure_solution     'SIR97 (Altomare <i>et al.</i>,  1999)'
_computing_structure_refinement     'SHELXL97 (Sheldrick, 2008)'
_computing_molecular_graphics
;
PLATON (Spek, 2009)
;
_computing_publication_material
;
SHELXL97 (Sheldrick, 2008)
;
loop_
    _atom_site_type_symbol
    _atom_site_label
    _atom_site_fract_x
    _atom_site_fract_y
    _atom_site_fract_z
    _atom_site_U_iso_or_equiv
    _atom_site_adp_type
    _atom_site_calc_flag
    _atom_site_refinement_flags
    _atom_site_occupancy
    _atom_site_disorder_assembly
    _atom_site_disorder_group
    N N1 0.4429(3) 0.5800(2) 0.73982(18) 0.0517(7) Uani d . 1 . .
    N N2 0.4653(4) 0.6690(2) 0.66084(18) 0.0585(7) Uani d . 1 . .
    C C3 0.4755(5) 0.7585(3) 0.7002(2) 0.0557(8) Uani d . 1 . .
    C C4 0.4619(4) 0.7333(3) 0.8049(2) 0.0524(8) Uani d . 1 . .
    C C5 0.4399(4) 0.6175(3) 0.8262(2) 0.0536(8) Uani d . 1 . .
    O O5 0.4173(3) 0.55236(19) 0.91394(16) 0.0695(7) Uani d . 1 . .
    H H5 0.4804 0.6027 0.9610 0.083 Uiso d R 1 . .
    C C6 0.4214(4) 0.4699(3) 0.7213(2) 0.0508(8) Uani d . 1 . .
    C C7 0.4301(5) 0.3738(3) 0.7950(3) 0.0668(10) Uani d . 1 . .
    H H7 0.4494 0.3792 0.8583 0.080 Uiso calc R 1 . .
    C C8 0.4099(5) 0.2695(3) 0.7735(3) 0.0749(11) Uani d . 1 . .
    H H8 0.4140 0.2046 0.8233 0.090 Uiso calc R 1 . .
    C C9 0.3840(5) 0.2594(3) 0.6807(3) 0.0738(11) Uani d . 1 . .
    H H9 0.3725 0.1881 0.6670 0.089 Uiso calc R 1 . .
    C C10 0.3752(5) 0.3559(3) 0.6079(3) 0.0718(10) Uani d . 1 . .
    H H10 0.3567 0.3499 0.5446 0.086 Uiso calc R 1 . .
    C C11 0.3934(5) 0.4620(3) 0.6275(2) 0.0633(9) Uani d . 1 . .
    H H11 0.3869 0.5271 0.5779 0.076 Uiso calc R 1 . .
    C C12 0.4960(7) 0.8687(3) 0.6304(3) 0.0751(11) Uani d . 1 . .
    F F1 0.5010(8) 0.8597(3) 0.5363(2) 0.1229(17) Uani d PDU 0.929(6) . .
    F F1'' 0.362(5) 0.899(4) 0.585(3) 0.119(13) Uani d PDU 0.071(6) . .
    F F2 0.3541(5) 0.9518(2) 0.6488(3) 0.1112(14) Uani d PDU 0.929(6) . .
    F F2'' 0.508(7) 0.955(3) 0.667(3) 0.106(11) Uani d PDU 0.071(6) . .
    F F3 0.6442(6) 0.9097(3) 0.6361(3) 0.1119(14) Uani d PDU 0.929(6) . .
    F F3'' 0.637(6) 0.850(3) 0.573(3) 0.096(12) Uani d PDU 0.071(6) . .
    C C13 0.4653(5) 0.7924(3) 0.8855(3) 0.0643(9) Uani d . 1 . .
    O O13 0.4473(4) 0.7366(2) 0.97198(18) 0.0839(8) Uani d . 1 . .
    C C14 0.4909(6) 0.9153(3) 0.8704(3) 0.0849(12) Uani d . 1 . .
    H H14A 0.4708 0.9407 0.9335 0.127 Uiso calc R 1 . .
    H H14B 0.4046 0.9625 0.8290 0.127 Uiso calc R 1 . .
    H H14C 0.6140 0.9221 0.8388 0.127 Uiso calc R 1 . .
    N N1' 0.9141(4) 0.4419(2) 0.7688(2) 0.0561(7) Uani d . 1 . .
    N N2' 0.9250(4) 0.3460(2) 0.8425(2) 0.0612(7) Uani d . 1 . .
    C C3' 0.9172(4) 0.2592(3) 0.7996(3) 0.0587(9) Uani d . 1 . .
    C C4' 0.9010(4) 0.2929(3) 0.6972(2) 0.0578(9) Uani d . 1 . .
    C C5' 0.8996(4) 0.4117(3) 0.6816(2) 0.0569(8) Uani d . 1 . .
    O O5' 0.8858(3) 0.4856(2) 0.59906(17) 0.0747(7) Uani d . 1 . .
    H H5' 0.8542 0.4376 0.5487 0.090 Uiso d R 1 . .
    C C6' 0.9283(4) 0.5517(3) 0.7911(2) 0.0536(8) Uani d . 1 . .
    C C7' 0.9738(5) 0.6410(3) 0.7169(3) 0.0655(9) Uani d . 1 . .
    H H7' 0.9917 0.6317 0.6506 0.079 Uiso calc R 1 . .
    C C8' 0.9925(5) 0.7435(3) 0.7409(3) 0.0737(11) Uani d . 1 . .
    H H8' 1.0230 0.8038 0.6908 0.088 Uiso calc R 1 . .
    C C9' 0.9668(5) 0.7580(3) 0.8383(3) 0.0778(11) Uani d . 1 . .
    H H9' 0.9813 0.8276 0.8542 0.093 Uiso calc R 1 . .
    C C10' 0.9198(5) 0.6702(3) 0.9119(3) 0.0768(11) Uani d . 1 . .
    H H10' 0.9013 0.6805 0.9779 0.092 Uiso calc R 1 . .
    C C11' 0.8993(5) 0.5662(3) 0.8896(3) 0.0652(9) Uani d . 1 . .
    H H11' 0.8666 0.5067 0.9399 0.078 Uiso calc R 1 . .
    C C12' 0.9344(6) 0.1406(3) 0.8617(3) 0.0736(10) Uani d . 1 . .
    F F1' 1.0741(4) 0.06809(19) 0.8220(2) 0.1054(8) Uani d . 1 . .
    F F2' 0.9629(4) 0.14090(19) 0.95283(18) 0.1084(9) Uani d . 1 . .
    F F3' 0.7860(3) 0.09262(18) 0.86974(18) 0.0964(8) Uani d . 1 . .
    C C13' 0.8886(5) 0.2391(3) 0.6145(3) 0.0726(10) Uani d . 1 . .
    O O13' 0.8789(4) 0.3019(3) 0.5317(2) 0.0953(9) Uani d . 1 . .
    C C14' 0.8891(7) 0.1121(3) 0.6241(3) 0.0989(14) Uani d . 1 . .
    H H14D 0.8621 0.0961 0.5635 0.148 Uiso calc R 1 . .
    H H14E 0.7975 0.0886 0.6780 0.148 Uiso calc R 1 . .
    H H14F 1.0081 0.0701 0.6371 0.148 Uiso calc R 1 . .
loop_
    _atom_site_aniso_label
    _atom_site_aniso_U_11
    _atom_site_aniso_U_22
    _atom_site_aniso_U_33
    _atom_site_aniso_U_12
    _atom_site_aniso_U_13
    _atom_site_aniso_U_23
    N1 0.0614(17) 0.0456(15) 0.0463(16) -0.0126(12) -0.0084(13) 0.0007(12)
    N2 0.077(2) 0.0473(16) 0.0473(16) -0.0152(13) -0.0068(13) 0.0045(13)
    C3 0.068(2) 0.0430(18) 0.054(2) -0.0103(16) -0.0102(17) -0.0010(16)
    C4 0.055(2) 0.0486(18) 0.053(2) -0.0092(15) -0.0099(15) -0.0037(15)
    C5 0.055(2) 0.056(2) 0.0487(19) -0.0117(16) -0.0067(15) -0.0035(16)
    O5 0.0961(19) 0.0660(15) 0.0460(13) -0.0251(13) -0.0112(12) 0.0044(11)
    C6 0.050(2) 0.0445(18) 0.056(2) -0.0085(14) -0.0029(15) -0.0060(15)
    C7 0.077(3) 0.055(2) 0.066(2) -0.0159(18) -0.0112(19) 0.0008(18)
    C8 0.084(3) 0.050(2) 0.086(3) -0.0157(19) -0.011(2) 0.002(2)
    C9 0.073(3) 0.052(2) 0.098(3) -0.0164(18) -0.002(2) -0.019(2)
    C10 0.086(3) 0.064(2) 0.070(2) -0.022(2) -0.006(2) -0.018(2)
    C11 0.079(3) 0.054(2) 0.057(2) -0.0170(18) -0.0042(18) -0.0073(17)
    C12 0.107(4) 0.053(2) 0.064(3) -0.017(2) -0.013(3) -0.002(2)
    F1 0.244(5) 0.0707(18) 0.0569(19) -0.053(2) -0.025(2) 0.0120(14)
    F1'' 0.18(2) 0.10(2) 0.07(2) -0.04(2) -0.05(2) 0.033(19)
    F2 0.137(3) 0.0565(17) 0.121(3) 0.0069(18) -0.022(2) 0.0097(16)
    F2'' 0.15(3) 0.059(18) 0.12(2) -0.049(19) -0.05(2) 0.007(16)
    F3 0.118(3) 0.087(2) 0.135(3) -0.059(2) -0.030(2) 0.023(2)
    F3'' 0.14(2) 0.060(18) 0.08(2) -0.040(17) -0.042(19) 0.052(16)
    C13 0.064(2) 0.062(2) 0.069(2) -0.0067(17) -0.0114(18) -0.0165(19)
    O13 0.118(2) 0.0789(18) 0.0542(16) -0.0138(15) -0.0083(15) -0.0153(14)
    C14 0.107(3) 0.064(2) 0.093(3) -0.014(2) -0.018(2) -0.032(2)
    N1' 0.0623(18) 0.0467(16) 0.0565(17) -0.0101(13) -0.0075(14) -0.0023(13)
    N2' 0.0710(19) 0.0489(17) 0.0611(18) -0.0104(14) -0.0097(14) -0.0021(14)
    C3' 0.057(2) 0.049(2) 0.070(2) -0.0112(16) -0.0084(17) -0.0059(17)
    C4' 0.057(2) 0.057(2) 0.061(2) -0.0148(16) -0.0053(17) -0.0095(17)
    C5' 0.053(2) 0.061(2) 0.054(2) -0.0096(16) -0.0055(16) -0.0046(17)
    O5' 0.0982(19) 0.0699(16) 0.0563(15) -0.0246(14) -0.0168(13) 0.0045(13)
    C6' 0.0479(19) 0.0483(19) 0.062(2) -0.0051(15) -0.0083(16) -0.0067(16)
    C7' 0.070(2) 0.054(2) 0.067(2) -0.0113(17) -0.0032(18) -0.0036(18)
    C8' 0.077(3) 0.050(2) 0.088(3) -0.0139(18) -0.008(2) 0.002(2)
    C9' 0.080(3) 0.057(2) 0.102(3) -0.0088(19) -0.022(2) -0.020(2)
    C10' 0.089(3) 0.065(3) 0.080(3) -0.008(2) -0.021(2) -0.019(2)
    C11' 0.072(2) 0.058(2) 0.064(2) -0.0108(18) -0.0118(18) -0.0035(18)
    C12' 0.086(3) 0.056(2) 0.080(3) -0.015(2) -0.017(2) -0.008(2)
    F1' 0.1063(19) 0.0639(14) 0.130(2) 0.0090(13) -0.0078(16) -0.0090(14)
    F2' 0.175(3) 0.0663(14) 0.0878(18) -0.0275(15) -0.0512(17) 0.0124(13)
    F3' 0.1083(19) 0.0687(14) 0.1132(18) -0.0376(13) -0.0114(14) 0.0012(13)
    C13' 0.073(3) 0.075(3) 0.075(3) -0.024(2) -0.006(2) -0.016(2)
    O13' 0.131(3) 0.098(2) 0.0654(18) -0.0395(18) -0.0116(17) -0.0173(16)
    C14' 0.125(4) 0.083(3) 0.104(3) -0.031(3) -0.018(3) -0.036(3)
loop_
    _geom_bond_atom_site_label_1
    _geom_bond_atom_site_label_2
    _geom_bond_site_symmetry_2
    _geom_bond_distance
    _geom_bond_publ_flag
    N1 C5 . 1.353(4) ?
    N1 N2 . 1.378(3) ?
    N1 C6 . 1.432(4) ?
    N2 C3 . 1.312(4) ?
    C3 C4 . 1.413(4) ?
    C3 C12 . 1.488(5) ?
    C4 C5 . 1.392(4) ?
    C4 C13 . 1.440(5) ?
    C5 O5 . 1.311(4) ?
    O5 H5 . 1.1757 ?
    C6 C11 . 1.375(4) ?
    C6 C7 . 1.376(4) ?
    C7 C8 . 1.377(5) ?
    C7 H7 . 0.9300 ?
    C8 C9 . 1.364(5) ?
    C8 H8 . 0.9300 ?
    C9 C10 . 1.373(5) ?
    C9 H9 . 0.9300 ?
    C10 C11 . 1.383(4) ?
    C10 H10 . 0.9300 ?
    C11 H11 . 0.9300 ?
    C12 F3'' . 1.22(3) ?
    C12 F1'' . 1.24(3) ?
    C12 F2'' . 1.26(3) ?
    C12 F3 . 1.315(5) ?
    C12 F1 . 1.323(5) ?
    C12 F2 . 1.331(5) ?
    C13 O13 . 1.249(4) ?
    C13 C14 . 1.486(5) ?
    C14 H14A . 0.9600 ?
    C14 H14B . 0.9600 ?
    C14 H14C . 0.9600 ?
    N1' C5' . 1.354(4) ?
    N1' N2' . 1.374(3) ?
    N1' C6' . 1.432(4) ?
    N2' C3' . 1.308(4) ?
    C3' C4' . 1.416(5) ?
    C3' C12' . 1.499(5) ?
    C4' C5' . 1.390(4) ?
    C4' C13' . 1.445(5) ?
    C5' O5' . 1.306(4) ?
    O5' H5' . 1.0662 ?
    C6' C7' . 1.377(4) ?
    C6' C11' . 1.385(4) ?
    C7' C8' . 1.368(5) ?
    C7' H7' . 0.9300 ?
    C8' C9' . 1.371(5) ?
    C8' H8' . 0.9300 ?
    C9' C10' . 1.364(5) ?
    C9' H9' . 0.9300 ?
    C10' C11' . 1.380(5) ?
    C10' H10' . 0.9300 ?
    C11' H11' . 0.9300 ?
    C12' F2' . 1.317(4) ?
    C12' F3' . 1.324(4) ?
    C12' F1' . 1.335(4) ?
    C13' O13' . 1.246(4) ?
    C13' C14' . 1.494(5) ?
    C14' H14D . 0.9600 ?
    C14' H14E . 0.9600 ?
    C14' H14F . 0.9600 ?
loop_
    _geom_angle_atom_site_label_1
    _geom_angle_atom_site_label_2
    _geom_angle_atom_site_label_3
    _geom_angle_site_symmetry_1
    _geom_angle_site_symmetry_3
    _geom_angle
    _geom_angle_publ_flag
    C5 N1 N2 . . 109.9(2) ?
    C5 N1 C6 . . 130.8(3) ?
    N2 N1 C6 . . 119.3(2) ?
    C3 N2 N1 . . 105.6(2) ?
    N2 C3 C4 . . 112.9(3) ?
    N2 C3 C12 . . 116.8(3) ?
    C4 C3 C12 . . 130.3(3) ?
    C5 C4 C3 . . 102.8(3) ?
    C5 C4 C13 . . 119.1(3) ?
    C3 C4 C13 . . 138.1(3) ?
    O5 C5 N1 . . 123.7(3) ?
    O5 C5 C4 . . 127.5(3) ?
    N1 C5 C4 . . 108.8(3) ?
    C5 O5 H5 . . 100.5 ?
    C11 C6 C7 . . 120.5(3) ?
    C11 C6 N1 . . 118.4(3) ?
    C7 C6 N1 . . 121.1(3) ?
    C6 C7 C8 . . 119.0(3) ?
    C6 C7 H7 . . 120.5 ?
    C8 C7 H7 . . 120.5 ?
    C9 C8 C7 . . 121.4(4) ?
    C9 C8 H8 . . 119.3 ?
    C7 C8 H8 . . 119.3 ?
    C8 C9 C10 . . 119.0(3) ?
    C8 C9 H9 . . 120.5 ?
    C10 C9 H9 . . 120.5 ?
    C9 C10 C11 . . 120.8(4) ?
    C9 C10 H10 . . 119.6 ?
    C11 C10 H10 . . 119.6 ?
    C6 C11 C10 . . 119.2(3) ?
    C6 C11 H11 . . 120.4 ?
    C10 C11 H11 . . 120.4 ?
    F3'' C12 F1'' . . 110.4(15) ?
    F3'' C12 F2'' . . 106.8(15) ?
    F1'' C12 F2'' . . 105.9(17) ?
    F3 C12 F1 . . 107.1(4) ?
    F3 C12 F2 . . 106.0(4) ?
    F1 C12 F2 . . 105.5(4) ?
    F3'' C12 C3 . . 107.1(14) ?
    F1'' C12 C3 . . 109.2(19) ?
    F2'' C12 C3 . . 117.4(19) ?
    F3 C12 C3 . . 113.5(4) ?
    F1 C12 C3 . . 113.1(3) ?
    F2 C12 C3 . . 111.1(3) ?
    O13 C13 C4 . . 117.9(3) ?
    O13 C13 C14 . . 118.9(3) ?
    C4 C13 C14 . . 123.1(3) ?
    C13 C14 H14A . . 109.5 ?
    C13 C14 H14B . . 109.5 ?
    H14A C14 H14B . . 109.5 ?
    C13 C14 H14C . . 109.5 ?
    H14A C14 H14C . . 109.5 ?
    H14B C14 H14C . . 109.5 ?
    C5' N1' N2' . . 110.4(3) ?
    C5' N1' C6' . . 130.3(3) ?
    N2' N1' C6' . . 119.2(3) ?
    C3' N2' N1' . . 105.4(3) ?
    N2' C3' C4' . . 113.0(3) ?
    N2' C3' C12' . . 117.5(3) ?
    C4' C3' C12' . . 129.4(3) ?
    C5' C4' C3' . . 102.8(3) ?
    C5' C4' C13' . . 119.1(3) ?
    C3' C4' C13' . . 138.1(3) ?
    O5' C5' N1' . . 123.6(3) ?
    O5' C5' C4' . . 127.9(3) ?
    N1' C5' C4' . . 108.4(3) ?
    C5' O5' H5' . . 104.8 ?
    C7' C6' C11' . . 120.1(3) ?
    C7' C6' N1' . . 121.2(3) ?
    C11' C6' N1' . . 118.7(3) ?
    C8' C7' C6' . . 119.8(3) ?
    C8' C7' H7' . . 120.1 ?
    C6' C7' H7' . . 120.1 ?
    C7' C8' C9' . . 120.6(3) ?
    C7' C8' H8' . . 119.7 ?
    C9' C8' H8' . . 119.7 ?
    C10' C9' C8' . . 119.8(4) ?
    C10' C9' H9' . . 120.1 ?
    C8' C9' H9' . . 120.1 ?
    C9' C10' C11' . . 120.7(4) ?
    C9' C10' H10' . . 119.6 ?
    C11' C10' H10' . . 119.6 ?
    C10' C11' C6' . . 119.1(3) ?
    C10' C11' H11' . . 120.5 ?
    C6' C11' H11' . . 120.5 ?
    F2' C12' F3' . . 106.7(3) ?
    F2' C12' F1' . . 107.2(3) ?
    F3' C12' F1' . . 105.9(3) ?
    F2' C12' C3' . . 112.6(3) ?
    F3' C12' C3' . . 112.7(3) ?
    F1' C12' C3' . . 111.3(3) ?
    O13' C13' C4' . . 118.0(3) ?
    O13' C13' C14' . . 119.2(4) ?
    C4' C13' C14' . . 122.9(4) ?
    C13' C14' H14D . . 109.5 ?
    C13' C14' H14E . . 109.5 ?
    H14D C14' H14E . . 109.5 ?
    C13' C14' H14F . . 109.5 ?
    H14D C14' H14F . . 109.5 ?
    H14E C14' H14F . . 109.5 ?
loop_
    _geom_torsion_atom_site_label_1
    _geom_torsion_atom_site_label_2
    _geom_torsion_atom_site_label_3
    _geom_torsion_atom_site_label_4
    _geom_torsion_site_symmetry_1
    _geom_torsion_site_symmetry_2
    _geom_torsion_site_symmetry_3
    _geom_torsion_site_symmetry_4
    _geom_torsion
    _geom_torsion_publ_flag
    C5 N1 N2 C3 . . . . 0.0(3) ?
    C6 N1 N2 C3 . . . . 178.1(3) ?
    N1 N2 C3 C4 . . . . 0.4(4) ?
    N1 N2 C3 C12 . . . . -178.7(3) ?
    N2 C3 C4 C5 . . . . -0.6(4) ?
    C12 C3 C4 C5 . . . . 178.3(4) ?
    N2 C3 C4 C13 . . . . 179.3(4) ?
    C12 C3 C4 C13 . . . . -1.9(7) ?
    N2 N1 C5 O5 . . . . 178.9(3) ?
    C6 N1 C5 O5 . . . . 1.1(5) ?
    N2 N1 C5 C4 . . . . -0.4(4) ?
    C6 N1 C5 C4 . . . . -178.2(3) ?
    C3 C4 C5 O5 . . . . -178.6(3) ?
    C13 C4 C5 O5 . . . . 1.4(5) ?
    C3 C4 C5 N1 . . . . 0.6(3) ?
    C13 C4 C5 N1 . . . . -179.3(3) ?
    C5 N1 C6 C11 . . . . 167.1(3) ?
    N2 N1 C6 C11 . . . . -10.6(4) ?
    C5 N1 C6 C7 . . . . -13.6(5) ?
    N2 N1 C6 C7 . . . . 168.8(3) ?
    C11 C6 C7 C8 . . . . -0.2(5) ?
    N1 C6 C7 C8 . . . . -179.6(3) ?
    C6 C7 C8 C9 . . . . 0.9(6) ?
    C7 C8 C9 C10 . . . . -1.0(6) ?
    C8 C9 C10 C11 . . . . 0.5(6) ?
    C7 C6 C11 C10 . . . . -0.3(5) ?
    N1 C6 C11 C10 . . . . 179.0(3) ?
    C9 C10 C11 C6 . . . . 0.2(5) ?
    N2 C3 C12 F3'' . . . . -59(3) ?
    C4 C3 C12 F3'' . . . . 122(3) ?
    N2 C3 C12 F1'' . . . . 60(3) ?
    C4 C3 C12 F1'' . . . . -119(3) ?
    N2 C3 C12 F2'' . . . . -179(3) ?
    C4 C3 C12 F2'' . . . . 2(3) ?
    N2 C3 C12 F3 . . . . -122.2(5) ?
    C4 C3 C12 F3 . . . . 59.0(6) ?
    N2 C3 C12 F1 . . . . 0.0(6) ?
    C4 C3 C12 F1 . . . . -178.9(4) ?
    N2 C3 C12 F2 . . . . 118.4(4) ?
    C4 C3 C12 F2 . . . . -60.4(6) ?
    C5 C4 C13 O13 . . . . -0.3(5) ?
    C3 C4 C13 O13 . . . . 179.8(4) ?
    C5 C4 C13 C14 . . . . 179.1(3) ?
    C3 C4 C13 C14 . . . . -0.8(6) ?
    C5' N1' N2' C3' . . . . 0.1(3) ?
    C6' N1' N2' C3' . . . . -176.9(3) ?
    N1' N2' C3' C4' . . . . 0.0(4) ?
    N1' N2' C3' C12' . . . . 177.4(3) ?
    N2' C3' C4' C5' . . . . 0.0(4) ?
    C12' C3' C4' C5' . . . . -177.1(3) ?
    N2' C3' C4' C13' . . . . 179.4(4) ?
    C12' C3' C4' C13' . . . . 2.3(7) ?
    N2' N1' C5' O5' . . . . 179.5(3) ?
    C6' N1' C5' O5' . . . . -3.9(5) ?
    N2' N1' C5' C4' . . . . -0.1(4) ?
    C6' N1' C5' C4' . . . . 176.5(3) ?
    C3' C4' C5' O5' . . . . -179.5(3) ?
    C13' C4' C5' O5' . . . . 0.9(5) ?
    C3' C4' C5' N1' . . . . 0.1(4) ?
    C13' C4' C5' N1' . . . . -179.5(3) ?
    C5' N1' C6' C7' . . . . -16.1(5) ?
    N2' N1' C6' C7' . . . . 160.2(3) ?
    C5' N1' C6' C11' . . . . 165.3(3) ?
    N2' N1' C6' C11' . . . . -18.4(4) ?
    C11' C6' C7' C8' . . . . 0.8(5) ?
    N1' C6' C7' C8' . . . . -177.7(3) ?
    C6' C7' C8' C9' . . . . 0.1(6) ?
    C7' C8' C9' C10' . . . . -0.8(6) ?
    C8' C9' C10' C11' . . . . 0.6(6) ?
    C9' C10' C11' C6' . . . . 0.4(6) ?
    C7' C6' C11' C10' . . . . -1.1(5) ?
    N1' C6' C11' C10' . . . . 177.5(3) ?
    N2' C3' C12' F2' . . . . -2.5(5) ?
    C4' C3' C12' F2' . . . . 174.5(4) ?
    N2' C3' C12' F3' . . . . 118.3(4) ?
    C4' C3' C12' F3' . . . . -64.8(5) ?
    N2' C3' C12' F1' . . . . -122.9(4) ?
    C4' C3' C12' F1' . . . . 54.0(5) ?
    C5' C4' C13' O13' . . . . 0.7(5) ?
    C3' C4' C13' O13' . . . . -178.6(4) ?
    C5' C4' C13' C14' . . . . 180.0(4) ?
    C3' C4' C13' C14' . . . . 0.7(7) ?
loop_
    _geom_hbond_atom_site_label_D
    _geom_hbond_atom_site_label_H
    _geom_hbond_atom_site_label_A
    _geom_hbond_site_symmetry_A
    _geom_hbond_distance_DH
    _geom_hbond_distance_HA
    _geom_hbond_distance_DA
    _geom_hbond_angle_DHA
    _geom_hbond_publ_flag
    O5 H5 O13 . 1.18 1.60 2.548(3) 132 y
    O5' H5' O13' . 1.07 1.65 2.560(4) 139 y
    C14 H14B F1' 1_465 0.96 2.55 3.394(5) 146 y
    C7 H7 O13 2_667 0.93 2.64 3.446(4) 145 y
    C7' H7' O13' 2_766 0.93 2.57 3.406(4) 149 y
