# Supplementary material for: 1-(5-Hydroxy-1-phenyl-3-trifluoromethyl-1H-pyrazol-1-yl)ethanone
Source: Acta Crystallogr Sect E Struct Rep Online. 2009 Dec 9;66(Pt 1):o75–6. doi: 10.1107/S1600536809051745 (PMC2980148; doi:10.1107/S1600536809051745)
Supplement: Supplementary file 2 [file e-66-00o75-Isup2.hkl]

#
# h,k,l, Fc-squared, Fo-squared, sigma(Fo-squared) and status flag
#
data_I
_shelx_title '4-Acyl-5-hydroxy-1-phenyl-3-trifluoromethylpyrazole'
_shelx_refln_list_code          4
_shelx_F_calc_maximum      176.30
_exptl_crystal_F_000       552.00
_reflns_d_resolution_high  0.8116
 
loop_
 _symmetry_equiv_pos_as_xyz
 'x, y, z'
 '-x, -y, -z'
 
_cell_length_a     7.4779
_cell_length_b    11.9390
_cell_length_c    13.8587
_cell_angle_alpha  78.591
_cell_angle_beta   80.090
_cell_angle_gamma  78.791
 
_shelx_F_squared_multiplier     1.000
 
loop_
 _refln_index_h
 _refln_index_k
 _refln_index_l
 _refln_F_squared_calc
 _refln_F_squared_meas
 _refln_F_squared_sigma
 _refln_observed_status
   1   0   0      149.43      148.10      2.74 o
   2   0   0    31082.71    31842.72    820.35 o
   3   0   0      393.39      353.04      7.52 o
   4   0   0      646.91      665.68     34.62 o
   5   0   0      161.15      153.86      4.52 o
   6   0   0      344.63      344.02      7.94 o
   7   0   0       16.34       12.84      3.17 o
   8   0   0        6.08        3.30      4.85 o
  -8   1   0       88.50       66.32      5.03 o
  -7   1   0       38.66       39.10      3.82 o
  -6   1   0      883.10      745.90     14.92 o
  -5   1   0      135.72      126.80      4.19 o
  -4   1   0     1023.10      920.55     14.83 o
  -3   1   0      219.48      239.91      4.92 o
  -2   1   0     5892.38     5310.06     31.62 o
  -1   1   0     1699.52     1576.43     12.81 o
   0   1   0     2373.81     2343.56     11.64 o
   1   1   0      599.59      525.22      6.97 o
   2   1   0      205.68      172.71      6.15 o
   3   1   0     1628.98     1519.54     66.40 o
   4   1   0      154.32      141.36      3.52 o
   5   1   0      260.17      235.02      5.55 o
   6   1   0        1.14       -0.10      6.93 o
   7   1   0        6.37        7.00      4.01 o
   8   1   0       23.60       20.99      7.43 o
   9   1   0        3.21        3.67      4.94 o
  -8   2   0       14.25       -1.90      8.99 o
  -7   2   0        0.27        5.71      3.25 o
  -6   2   0      152.43      131.47      5.11 o
  -5   2   0       11.92       12.74      3.85 o
  -4   2   0      339.91      316.89      7.65 o
  -3   2   0      344.84      352.08      7.23 o
  -2   2   0     1556.16     1578.51     19.02 o
  -1   2   0      175.85      156.12      3.70 o
   0   2   0      656.35      739.54      8.85 o
   1   2   0       91.10       76.22      1.46 o
   2   2   0     1527.85     1419.39     16.34 o
   3   2   0       47.51       40.25      1.69 o
   4   2   0      312.42      305.24      6.69 o
   5   2   0       10.12       11.03      7.93 o
   6   2   0       12.63       15.16      2.54 o
   7   2   0        0.00       -3.86      6.35 o
   8   2   0        0.53       -0.12      6.36 o
   9   2   0        0.06       -6.38      8.00 o
  -8   3   0        5.39        9.53      3.14 o
  -7   3   0        0.14        2.04      3.48 o
  -6   3   0       16.65       18.39      4.26 o
  -5   3   0        3.72        2.79      4.67 o
  -4   3   0       11.49        4.61      2.49 o
  -3   3   0      297.98      280.20      5.99 o
  -2   3   0       12.45       13.59      1.32 o
  -1   3   0       92.99       81.44      3.34 o
   0   3   0       50.88       45.75      1.35 o
   1   3   0       87.05       77.33      1.68 o
   2   3   0      137.09      138.44      7.13 o
   3   3   0       35.47       37.72      3.89 o
   4   3   0      148.65      138.88      3.51 o
   5   3   0        1.50        3.91      6.65 o
   6   3   0       39.46       39.00      3.25 o
   7   3   0        0.63       -4.64      6.16 o
   8   3   0        7.90        2.79      7.86 o
   9   3   0        0.04       -3.28      4.53 o
  -8   4   0        1.47       -4.38      4.38 o
  -7   4   0        2.11        0.65      7.29 o
  -6   4   0        1.29        3.05      3.15 o
  -5   4   0       15.55       17.93      2.67 o
  -4   4   0       21.09       20.80      2.27 o
  -3   4   0      115.44      115.86      3.35 o
  -2   4   0        4.12        4.22      2.10 o
  -1   4   0       83.42      108.70      7.55 o
   0   4   0      190.34      175.39      5.31 o
   1   4   0       11.04       11.14      1.74 o
   2   4   0       22.99       32.66      1.52 o
   3   4   0      257.76      255.76      5.72 o
   4   4   0      306.31      280.56      5.95 o
   5   4   0        4.26        6.86      5.85 o
   6   4   0        7.23       -6.58      6.58 o
   7   4   0        5.99        5.77     11.74 o
   8   4   0        2.15        1.67      7.27 o
   9   4   0        0.72        0.42      6.50 o
  -7   5   0        1.27       -0.85      7.13 o
  -6   5   0       31.84       26.86      3.35 o
  -5   5   0       19.83       21.76      2.87 o
  -4   5   0      153.26      131.59      4.34 o
  -3   5   0       26.17       28.10      2.30 o
  -2   5   0      162.05      151.68      9.58 o
  -1   5   0      410.75      433.24      8.89 o
   0   5   0     2729.18     2724.89     28.74 o
   1   5   0        8.96        9.37      1.29 o
   2   5   0      169.87      163.29      5.18 o
   3   5   0       45.37       51.86      2.35 o
   4   5   0       10.39       10.14      2.04 o
   5   5   0        1.82        4.10      2.32 o
   6   5   0       72.09       72.35      4.51 o
   7   5   0       22.26       24.34      3.08 o
   8   5   0       29.96       43.59     10.35 o
  -7   6   0        0.48       -2.59      7.76 o
  -6   6   0        4.87        2.39     12.18 o
  -5   6   0       13.60        2.62      6.65 o
  -4   6   0       25.37       27.51      2.79 o
  -3   6   0       81.12       69.09      3.32 o
  -2   6   0      131.81      119.94      3.54 o
  -1   6   0      252.42      228.24      4.69 o
   0   6   0     1920.64     2034.10     42.57 o
   1   6   0        6.50        6.88      1.51 o
   2   6   0     1239.94     1276.47     22.37 o
   3   6   0       68.91       66.07      4.01 o
   4   6   0        4.10       -5.70      5.70 o
   5   6   0       29.09       41.37      2.95 o
   6   6   0       13.98       14.97      2.73 o
   7   6   0        3.73        3.60      6.16 o
   8   6   0        0.40        0.21      5.95 o
  -7   7   0        0.27        2.75      6.56 o
  -6   7   0       32.97       41.21     15.63 o
  -5   7   0        3.57       -4.02      9.13 o
  -4   7   0       29.43       28.68      2.92 o
  -3   7   0        0.28        1.53      2.15 o
  -2   7   0      249.97      238.11      5.74 o
  -1   7   0       18.83       24.02      2.03 o
   0   7   0       25.46       18.49      1.98 o
   1   7   0        1.57       -1.86      3.75 o
   2   7   0        5.91        8.32      1.65 o
   3   7   0       75.01       71.57      3.02 o
   4   7   0       16.41       15.55      2.38 o
   5   7   0      203.05      218.36      6.44 o
   6   7   0        4.83        9.08      2.30 o
   7   7   0        0.86        2.09      4.57 o
   8   7   0        1.80       -0.62      7.88 o
  -6   8   0        3.22        2.51      6.79 o
  -5   8   0        6.58        6.23      2.68 o
  -4   8   0        5.20        7.01      3.39 o
  -3   8   0       90.92       98.40      4.22 o
  -2   8   0      152.32      142.90      6.29 o
  -1   8   0      122.77      113.20      3.98 o
   0   8   0       78.57       65.85      2.96 o
   1   8   0        0.00       -5.40      6.03 o
   2   8   0       40.34       35.85      2.52 o
   3   8   0      239.16      241.25      5.32 o
   4   8   0      278.73      285.31      6.50 o
   5   8   0       22.73       26.08      2.90 o
   6   8   0       26.85       23.72      3.38 o
   7   8   0        4.54        2.02      3.80 o
   8   8   0        1.98        2.99      3.22 o
  -6   9   0        0.03       -6.32      8.07 o
  -5   9   0        3.86        3.83      7.01 o
  -4   9   0       13.93       17.58      8.03 o
  -3   9   0        5.20        4.40      6.30 o
  -2   9   0       24.50       23.36      4.52 o
  -1   9   0       45.94       48.57      3.16 o
   0   9   0       23.12       20.77      3.95 o
   1   9   0        3.28        5.75      3.72 o
   2   9   0      101.42       90.39      7.51 o
   3   9   0        3.31        4.99      2.20 o
   4   9   0      120.87      148.26     16.25 o
   5   9   0       27.10       38.89      6.92 o
   6   9   0       11.85       10.65      4.26 o
   7   9   0        6.68       12.29      3.10 o
  -5  10   0        2.82       10.81     15.25 o
  -4  10   0        5.93       12.48      3.30 o
  -3  10   0      154.88      159.57      5.88 o
  -2  10   0       48.74       49.26      3.65 o
  -1  10   0       44.15       38.54      3.39 o
   0  10   0      511.29      509.51     10.53 o
   1  10   0       19.83       18.73      2.81 o
   2  10   0      786.97      798.58     17.89 o
   3  10   0        8.52        3.26      6.97 o
   4  10   0       12.57        7.59      7.37 o
   5  10   0        0.39        4.50      2.50 o
   6  10   0       16.58        0.97      9.21 o
   7  10   0        0.53       -7.86      7.86 o
  -4  11   0       13.40       11.43      4.54 o
  -3  11   0        2.44        3.20      3.91 o
  -2  11   0       14.93       17.76      3.76 o
  -1  11   0       11.67       14.72      2.99 o
   0  11   0       20.07       13.54     10.41 o
   1  11   0        4.06       -6.26      6.26 o
   2  11   0       12.55        0.83      6.61 o
   3  11   0       16.73       14.98      2.88 o
   4  11   0        0.01        2.72     13.28 o
   5  11   0       15.69       11.02      4.37 o
   6  11   0        1.90        9.31      3.75 o
  -3  12   0        1.63        5.87      3.92 o
  -2  12   0        0.23        4.32      4.19 o
  -1  12   0       15.12       17.99      2.99 o
   0  12   0        5.56        4.15      4.13 o
   1  12   0        5.42        5.73      3.46 o
   2  12   0        1.74        3.03      5.12 o
   3  12   0        6.40        5.90      3.89 o
   4  12   0        0.66        3.48      3.19 o
   5  12   0        3.27        8.27      3.08 o
   6  12   0        1.28       -2.29      4.57 o
  -2  13   0        4.07       -4.70      9.00 o
  -1  13   0        0.00       -2.51      6.07 o
   0  13   0        2.46       -2.72      3.68 o
   1  13   0        0.03       -2.47      3.70 o
   2  13   0        3.36       -0.51      7.52 o
   3  13   0        2.16        6.41      7.45 o
   4  13   0        2.68      -11.83     11.83 o
   5  13   0        6.05        7.24      4.89 o
   0  14   0        0.33        0.90      2.71 o
   1  14   0        5.58       11.65      4.06 o
   2  14   0        0.77       -1.79      9.64 o
   3  14   0        7.19       12.90      4.40 o
  -2 -14   1        0.81        0.00     10.96 o
  -1 -14   1       22.11       47.11      5.90 o
   0 -14   1        4.37        1.85     10.32 o
  -4 -13   1        0.24        5.30      9.18 o
  -3 -13   1        2.61       10.43      3.91 o
  -2 -13   1        1.54       -3.30     10.43 o
  -1 -13   1        1.94        4.65      3.84 o
   0 -13   1        0.98        2.78      3.71 o
   2 -13   1       21.75       31.64      5.02 o
  -5 -12   1        3.68        5.17     10.76 o
  -4 -12   1        0.19       -3.22      9.38 o
  -3 -12   1       10.59       -6.11     12.03 o
  -2 -12   1        0.29        1.48      9.71 o
  -1 -12   1      109.64      125.89      7.06 o
   0 -12   1        4.45        7.72      3.62 o
   1 -12   1        0.12       -4.66      8.92 o
   2 -12   1        8.45        9.87     12.75 o
   3 -12   1        1.27       -3.55     11.21 o
  -6 -11   1        1.93       -5.20     11.64 o
  -5 -11   1        4.46       -1.58     11.51 o
  -4 -11   1        5.13        5.36      3.56 o
  -3 -11   1      148.01      152.91      7.60 o
  -2 -11   1        0.71       -3.53      3.56 o
  -1 -11   1       10.36        3.93      7.52 o
   0 -11   1        0.74       -2.66      7.75 o
   1 -11   1        2.42       -1.39      9.50 o
   2 -11   1       12.83        7.39     11.35 o
   3 -11   1        1.91        1.60      8.01 o
   4 -11   1       12.09       14.08      4.55 o
  -7 -10   1        0.77       -0.90      4.44 o
  -6 -10   1        0.33        5.37      3.80 o
  -5 -10   1        1.40        6.78      3.39 o
  -4 -10   1        6.07       17.02      3.50 o
  -3 -10   1      159.96      147.18      7.22 o
  -2 -10   1       48.29       42.65      4.87 o
  -1 -10   1      391.31      370.88     10.14 o
   0 -10   1       61.28       68.07      5.13 o
   1 -10   1      344.40      332.80     11.32 o
   2 -10   1       59.38       71.06      5.60 o
   3 -10   1        1.11        6.01      3.73 o
   4 -10   1        6.91        5.87      4.51 o
   5 -10   1       28.60        8.95     13.74 o
  -7  -9   1        9.52       -3.39     14.78 o
  -6  -9   1       27.33       31.23      5.11 o
  -5  -9   1        4.44       -1.33     10.76 o
  -4  -9   1      247.87      268.72      9.26 o
  -3  -9   1      232.59      216.00      8.23 o
  -2  -9   1        9.11        1.04      9.63 o
  -1  -9   1      701.29      698.64     22.70 o
   0  -9   1        0.26        5.86      2.76 o
   1  -9   1       14.93        6.51      9.21 o
   2  -9   1       29.64       26.02      4.42 o
   3  -9   1       96.44      107.57      6.52 o
   4  -9   1        6.25       13.79      3.53 o
   5  -9   1       22.21       29.78      4.88 o
   6  -9   1        0.18       -9.29     11.30 o
  -8  -8   1        0.62        1.83     12.84 o
  -7  -8   1       42.52       56.06      6.20 o
  -6  -8   1        7.52       12.83      3.93 o
  -5  -8   1      113.01      123.81      6.54 o
  -4  -8   1       99.90       87.35      5.86 o
  -3  -8   1        1.62       -7.05      7.05 o
  -2  -8   1       36.24       33.08      3.77 o
  -1  -8   1       69.94       71.58      4.53 o
   0  -8   1        4.09        4.20      2.61 o
   1  -8   1        0.00        3.96      2.58 o
   2  -8   1      205.92      211.50      7.79 o
   3  -8   1        5.25        8.31      3.22 o
   4  -8   1       24.40       28.05      4.60 o
   5  -8   1       12.67        9.51      4.68 o
   6  -8   1        1.19        6.88     10.03 o
  -8  -7   1        0.20      -13.28     13.28 o
  -7  -7   1       32.71       28.65      5.04 o
  -6  -7   1       54.40       52.79      5.26 o
  -5  -7   1       12.73       16.50      3.82 o
  -4  -7   1       19.18       15.22      3.49 o
  -3  -7   1      439.77      420.14     13.16 o
  -2  -7   1        1.47       -7.05      7.05 o
  -1  -7   1       35.90       48.95      3.43 o
   0  -7   1        5.09       -2.32      5.19 o
   1  -7   1      124.49      118.63      5.15 o
   2  -7   1      318.44      304.65      8.46 o
   3  -7   1        0.11       -3.10      7.39 o
   4  -7   1      222.38      227.06      8.82 o
   5  -7   1        0.76        5.50      7.28 o
   6  -7   1        1.34        5.31      3.64 o
   7  -7   1        0.02        1.53      4.30 o
  -8  -6   1        0.51      -10.18     12.47 o
  -7  -6   1        7.76        2.91      9.65 o
  -6  -6   1       77.15       85.07      5.70 o
  -5  -6   1       11.97       10.94      3.75 o
  -4  -6   1      206.32      197.44      6.83 o
  -3  -6   1      655.40      643.01     18.13 o
  -2  -6   1        0.12        2.79      5.30 o
  -1  -6   1      265.01      299.23      9.03 o
   0  -6   1        0.00        1.96      4.39 o
   1  -6   1      626.61      654.53     17.32 o
   2  -6   1       74.37       61.00      4.14 o
   3  -6   1       49.65       56.71      4.32 o
   4  -6   1        7.74        5.74      3.27 o
   5  -6   1        0.44       -1.26      8.09 o
   6  -6   1        4.07      -10.35     10.76 o
   7  -6   1        1.77       -8.62     11.30 o
  -8  -5   1        3.76       -1.65     11.30 o
  -7  -5   1        0.92       -1.40      8.29 o
  -6  -5   1       20.91       19.92      3.77 o
  -5  -5   1        0.28       -4.97      8.48 o
  -4  -5   1      265.94      251.16      7.71 o
  -3  -5   1        6.28        6.51      2.17 o
  -2  -5   1      120.53      104.21      3.93 o
  -1  -5   1     1829.62     1912.30     34.64 o
   0  -5   1      372.58      379.13     11.45 o
   1  -5   1        2.37       -1.77      4.69 o
   2  -5   1      678.86      635.96     17.63 o
   3  -5   1       45.07       42.25      3.69 o
   4  -5   1      116.44      104.13      5.48 o
   5  -5   1        1.36        3.29      3.21 o
   6  -5   1       17.63       21.57      4.45 o
   7  -5   1        1.52        5.67      4.31 o
  -8  -4   1        0.21        6.45     10.94 o
  -7  -4   1        0.09       -6.81     11.15 o
  -6  -4   1       37.55       35.86      3.98 o
  -5  -4   1        7.21        5.65      7.29 o
  -4  -4   1       55.74       63.91      3.85 o
  -3  -4   1      117.02      114.07      4.27 o
  -2  -4   1      670.89      681.84     14.56 o
  -1  -4   1     6788.35     6955.68     58.64 o
   0  -4   1      100.98      105.50      3.30 o
   1  -4   1     1282.88     1413.80     28.51 o
   2  -4   1      215.67      229.46      6.88 o
   3  -4   1      257.59      233.62      7.15 o
   4  -4   1        0.34        2.65      5.94 o
   5  -4   1       10.22        8.59      3.16 o
   6  -4   1       60.87       68.30      5.42 o
   7  -4   1        3.35        3.06     10.83 o
   8  -4   1        3.97       10.22      4.33 o
  -8  -3   1        3.34       -6.37      9.82 o
  -7  -3   1        1.03       -8.56      8.56 o
  -6  -3   1        6.13        6.65      8.58 o
  -5  -3   1       24.89        0.00      8.86 o
  -4  -3   1      356.69      346.45     10.55 o
  -3  -3   1      188.73      164.44      5.01 o
  -2  -3   1       16.03       13.77      1.66 o
  -1  -3   1     4294.95     3968.72     38.56 o
   0  -3   1       18.16       17.54      1.64 o
   1  -3   1     2518.89     2494.33     32.05 o
   2  -3   1       18.11       24.52      2.00 o
   3  -3   1       33.92       36.57      2.99 o
   4  -3   1      148.35      138.00      5.51 o
   5  -3   1        4.78        6.66      2.87 o
   6  -3   1       55.11       57.45      5.44 o
   7  -3   1        0.63       -8.73     10.69 o
   8  -3   1       10.27        9.49      4.80 o
  -8  -2   1        1.82        6.34     10.02 o
  -7  -2   1        0.44       -2.43      3.79 o
  -6  -2   1       17.60       16.38      3.78 o
  -5  -2   1       29.96       26.95      3.62 o
  -4  -2   1      528.72      486.64     14.92 o
  -3  -2   1       98.29      102.28      3.29 o
  -2  -2   1       10.69        7.64      1.64 o
  -1  -2   1      377.60      356.23     10.49 o
   0  -2   1      120.41      133.04      3.66 o
   1  -2   1     1969.22     1936.27     24.39 o
   2  -2   1      993.62      953.59     21.20 o
   3  -2   1        2.45        2.29      4.35 o
   4  -2   1       40.08      109.68      4.59 o
   5  -2   1       43.86       31.40      3.93 o
   6  -2   1       29.74       26.69      4.85 o
   7  -2   1       13.22       -1.39     10.13 o
   8  -2   1       45.61       38.45      5.87 o
  -8  -1   1       16.69       -1.59     11.59 o
  -7  -1   1       60.47       55.55      5.78 o
  -6  -1   1      301.31      303.80     10.19 o
  -5  -1   1      161.53      143.31      6.10 o
  -4  -1   1       64.18       58.94      3.63 o
  -3  -1   1      279.26      280.52      7.70 o
  -2  -1   1     6374.61     5887.95     46.79 o
  -1  -1   1      321.05      300.84      8.50 o
   0  -1   1       15.16       18.42      1.05 o
   1  -1   1      924.75      975.31     14.91 o
   2  -1   1    21313.38    19909.72     87.73 o
   3  -1   1        1.48        3.12      4.02 o
   4  -1   1     6617.03     5937.01     74.34 o
   5  -1   1       13.48       -0.89      9.95 o
   6  -1   1      107.84       85.97      6.23 o
   7  -1   1        2.24        2.46      3.91 o
   8  -1   1        6.12      -11.26     14.11 o
  -8   0   1       48.15       37.87      6.26 o
  -7   0   1       42.95       44.38      5.52 o
  -6   0   1        0.70       -2.21      9.25 o
  -5   0   1       18.85       16.15      3.45 o
  -4   0   1     5671.08     5627.66     69.64 o
  -3   0   1       89.57       73.32      3.15 o
  -2   0   1    30474.88    30256.71    401.18 o
  -1   0   1     1900.02     1954.48     19.55 o
   0   0   1       26.68       24.99      0.92 o
   1   0   1      142.39      143.52      4.03 o
   2   0   1    14866.17    14611.02     70.21 o
   3   0   1       41.40       39.37      2.47 o
   4   0   1     1261.17     1291.90     33.84 o
   5   0   1      103.10      106.17      5.25 o
   6   0   1      200.97      211.57      7.97 o
   7   0   1       27.76       26.80      4.94 o
   8   0   1        2.35        0.00     10.88 o
   9   0   1        4.68      -16.64     16.64 o
  -8   1   1       15.89       -1.65     14.44 o
  -7   1   1       10.43        1.38     11.26 o
  -6   1   1      230.76      221.84      8.54 o
  -5   1   1       14.31       17.86      3.80 o
  -4   1   1     2940.75     2833.73     51.49 o
  -3   1   1       45.80       44.64      2.59 o
  -2   1   1     4432.84     4371.61     41.28 o
  -1   1   1     7908.58     8019.11     42.39 o
   0   1   1        1.59        8.69      0.91 o
   1   1   1     8076.42     7463.64     36.31 o
   2   1   1      329.07      289.90      7.45 o
   3   1   1      132.79      111.12      3.42 o
   4   1   1        5.77        0.65      5.79 o
   5   1   1        5.29        4.07      2.55 o
   6   1   1       75.70       77.56      5.24 o
   7   1   1       14.15       32.58      4.56 o
   8   1   1        2.67        0.00     12.56 o
   9   1   1        1.50      -11.74     11.74 o
  -8   2   1        4.13        1.69     12.56 o
  -7   2   1        5.48       -5.68     11.19 o
  -6   2   1        6.10       22.75      4.28 o
  -5   2   1        0.00       -3.83      7.17 o
  -4   2   1        1.60       11.54      2.80 o
  -3   2   1      297.42      288.07      8.53 o
  -2   2   1     1149.25     1214.55     23.65 o
  -1   2   1     1302.18     1351.54     20.34 o
   0   2   1      102.49       90.40      2.92 o
   1   2   1     4362.57     3989.75     30.50 o
   2   2   1     1299.77     1173.78     20.63 o
   3   2   1       70.90       81.16      2.91 o
   4   2   1      979.98      898.00     19.45 o
   5   2   1       51.12       41.18      3.92 o
   6   2   1        0.44       -7.35      9.90 o
   7   2   1        1.35       -7.67     10.39 o
   8   2   1        0.50       -1.54      9.83 o
   9   2   1        0.88        5.46      7.05 o
  -8   3   1        0.04        3.51     10.81 o
  -7   3   1        0.08       -0.25      3.91 o
  -6   3   1        4.42        8.64      3.56 o
  -5   3   1        7.53        6.09      8.24 o
  -4   3   1      150.53      132.46      5.64 o
  -3   3   1      263.82      234.35      7.33 o
  -2   3   1      243.59      224.81      6.82 o
  -1   3   1       66.44       56.33      2.23 o
   0   3   1        5.43        8.98      1.34 o
   1   3   1     3466.45     3353.92     32.74 o
   2   3   1        7.95        9.43      1.53 o
   3   3   1      335.40      324.64     10.15 o
   4   3   1      185.47      194.36      5.54 o
   5   3   1       37.18       41.86      3.79 o
   6   3   1       10.76        3.18      8.42 o
   7   3   1        1.00       -1.29      8.24 o
   8   3   1        0.00        4.62      8.84 o
   9   3   1        1.03        5.46     12.20 o
  -8   4   1        1.39       -1.83      8.77 o
  -7   4   1        0.36       -4.14      4.22 o
  -6   4   1       14.11       16.96      3.65 o
  -5   4   1        1.04       -7.59      8.33 o
  -4   4   1       50.73       58.03      4.20 o
  -3   4   1        0.05       -1.44      6.03 o
  -2   4   1      344.32      363.44     11.59 o
  -1   4   1      626.47      616.56     17.71 o
   0   4   1       12.16       20.71      1.81 o
   1   4   1      169.20      163.80      5.25 o
   2   4   1        4.35       -2.81      4.44 o
   3   4   1      742.89      734.62     16.03 o
   4   4   1       55.59       62.31      3.77 o
   5   4   1        7.28       15.18      3.05 o
   6   4   1       41.35       46.94      4.66 o
   7   4   1        0.37       -3.92      8.77 o
   8   4   1        5.71      -12.92     12.92 o
   9   4   1        0.31       -3.66     11.59 o
  -7   5   1        0.04        4.91      8.51 o
  -6   5   1        0.21        8.33      3.49 o
  -5   5   1       14.87       10.12      3.71 o
  -4   5   1       31.45       39.67      3.96 o
  -3   5   1       23.67       29.83      3.13 o
  -2   5   1      342.78      351.87     10.29 o
  -1   5   1       24.42       24.37      2.39 o
   0   5   1      110.42      110.06      3.39 o
   1   5   1      171.00      228.16      7.01 o
   2   5   1      637.16      675.68     14.57 o
   3   5   1      162.47      157.23      4.92 o
   4   5   1     2039.03     1871.88     44.21 o
   5   5   1       11.55       17.25      3.03 o
   6   5   1       66.40       61.50      5.34 o
   7   5   1       14.36       16.12      4.35 o
   8   5   1        0.25       -7.93     11.11 o
   9   5   1        0.38      -11.15     15.10 o
  -7   6   1        0.10        3.76      4.38 o
  -6   6   1        3.68       -5.94     11.12 o
  -5   6   1        1.04        4.01      3.15 o
  -4   6   1       17.60       12.34      3.83 o
  -3   6   1      146.14      136.63      6.05 o
  -2   6   1      727.03      726.09     19.81 o
  -1   6   1      121.98      121.09      4.61 o
   0   6   1     1326.36     1437.80     32.76 o
   1   6   1      203.23      229.81      6.68 o
   2   6   1      303.14      336.33      9.69 o
   3   6   1       12.18       14.65      2.50 o
   4   6   1       41.04       44.75      3.77 o
   5   6   1      166.13      177.79      6.82 o
   6   6   1        2.86       -9.02      9.02 o
   7   6   1       33.26       39.46      4.94 o
   8   6   1        8.19        4.89     11.65 o
  -7   7   1        1.60        3.70      9.42 o
  -6   7   1        0.00        4.79      9.97 o
  -5   7   1       23.76        8.24     10.10 o
  -4   7   1       91.19       79.99      5.98 o
  -3   7   1      259.27      237.49      8.03 o
  -2   7   1      377.24      374.75     11.04 o
  -1   7   1      156.89      140.85      5.53 o
   0   7   1       11.68       10.46      2.52 o
   1   7   1      131.38      126.78      4.88 o
   2   7   1       10.67       13.97      2.51 o
   3   7   1       31.45       31.31      3.27 o
   4   7   1      116.58      115.42      5.18 o
   5   7   1        8.53        7.74      3.36 o
   6   7   1       38.53       41.13      4.57 o
   7   7   1       18.50       18.44      4.39 o
   8   7   1       23.51       28.16      5.05 o
  -6   8   1        9.48       11.74      4.64 o
  -5   8   1        4.58        2.99      8.46 o
  -4   8   1       27.73       24.33      4.60 o
  -3   8   1        2.55       -4.57      9.42 o
  -2   8   1        0.74        5.07      8.54 o
  -1   8   1      114.11      102.50      5.17 o
   0   8   1       45.61       42.68      3.78 o
   1   8   1        1.63       -0.85      5.41 o
   2   8   1       36.23       30.72      3.56 o
   3   8   1      219.58      224.33      7.25 o
   4   8   1        0.30        0.00      6.20 o
   5   8   1        3.99        0.00      9.49 o
   6   8   1        5.68       -0.45      3.88 o
   7   8   1        4.19        3.07     12.07 o
   8   8   1        2.73       -5.87      5.87 o
  -6   9   1        6.10       13.59      4.50 o
  -5   9   1        2.97        4.89     11.63 o
  -4   9   1       22.45       19.86      4.57 o
  -3   9   1        4.55       -9.54      9.54 o
  -2   9   1        0.92        1.15      8.50 o
  -1   9   1        1.57        2.28      2.92 o
   0   9   1       26.25       28.99      3.33 o
   1   9   1      109.48      107.61      5.73 o
   2   9   1       12.00       15.72      2.80 o
   3   9   1       38.19       37.44      4.17 o
   4   9   1      237.58      242.46      8.36 o
   5   9   1        1.29        6.99      3.22 o
   6   9   1       79.37       73.67      6.52 o
   7   9   1        2.74        9.20      3.84 o
   8   9   1        0.07       -5.54     10.60 o
  -5  10   1        2.06        7.10     11.23 o
  -4  10   1        6.27        7.90      4.47 o
  -3  10   1        2.75       63.60      5.21 o
  -2  10   1      276.48      276.54      9.83 o
  -1  10   1        6.15        2.39      8.93 o
   0  10   1      206.93      216.82      8.26 o
   1  10   1      219.16      233.72      8.12 o
   2  10   1       43.98       44.82      4.64 o
   3  10   1        1.95        3.53      8.40 o
   4  10   1      331.59      331.56     10.14 o
   5  10   1       42.35       56.76      4.96 o
   6  10   1       60.19       60.78      5.94 o
  -4  11   1       22.79       62.55      5.93 o
  -3  11   1       39.36       51.41      6.08 o
  -2  11   1       54.12       48.58      5.06 o
  -1  11   1       63.16       62.60      5.72 o
   0  11   1      109.62       93.74      6.53 o
   1  11   1      152.90      167.10      7.51 o
   2  11   1        3.69        9.72      3.26 o
   3  11   1       91.85      102.93      6.42 o
   4  11   1        0.55        0.00      9.04 o
   5  11   1        0.43        3.02      8.55 o
   6  11   1        2.71        0.28      3.96 o
   7  11   1        3.86        3.68     11.35 o
  -3  12   1        0.13        0.29      4.03 o
  -2  12   1        5.13       -2.95      4.36 o
  -1  12   1        4.03        6.79      2.99 o
   0  12   1        3.02       -4.33      9.02 o
   1  12   1        3.23        5.66      8.25 o
   2  12   1        3.59       -1.42      7.65 o
   3  12   1        1.09        5.36      3.46 o
   4  12   1        0.67        2.05      3.73 o
   5  12   1        0.00       -3.30     11.89 o
   6  12   1        6.28       -3.59     10.46 o
  -2  13   1       12.78        1.78     12.49 o
  -1  13   1        0.23        0.56      4.08 o
   0  13   1        0.01      -11.65     11.65 o
   1  13   1        0.02       -2.38      3.69 o
   2  13   1        0.35        4.76      9.11 o
   3  13   1        2.13        6.49      3.51 o
   4  13   1        0.19       -1.69      9.13 o
   5  13   1        1.39        0.00     10.80 o
   0  14   1        0.35       -7.20     11.93 o
   1  14   1        1.22        3.53      9.97 o
   2  14   1        0.00        1.47      3.73 o
   3  14   1       19.89       34.40      5.73 o
   4  14   1        2.06      -11.92     11.92 o
  -4 -13   2        0.09       -5.45     11.35 o
  -3 -13   2        2.10       -1.74     11.14 o
  -2 -13   2       17.18        5.08     14.08 o
  -1 -13   2        1.67       -3.37      8.92 o
   0 -13   2       14.77       28.77      4.40 o
   1 -13   2       12.14       18.86      4.77 o
   2 -13   2        5.43        6.20      4.82 o
  -5 -12   2       10.25       10.65      4.70 o
  -4 -12   2       33.12       41.17      5.53 o
  -2 -12   2        5.19       12.72      3.65 o
  -1 -12   2        9.18       -4.54     10.14 o
   0 -12   2        0.15       -7.67     10.73 o
   1 -12   2        3.79        8.74      3.58 o
   2 -12   2        2.58       -0.28      4.22 o
   3 -12   2        0.08       -7.21     11.96 o
  -6 -11   2        0.63        1.79     10.87 o
  -5 -11   2       10.16        3.26     10.06 o
  -4 -11   2        1.16       -1.51     10.99 o
  -3 -11   2       14.02       12.08      4.36 o
  -2 -11   2       19.17       20.30      3.70 o
  -1 -11   2        0.96        7.43      3.04 o
   0 -11   2        3.73        2.74      8.43 o
   1 -11   2       23.61        8.53     11.01 o
   2 -11   2       13.73       21.89      4.25 o
   3 -11   2       10.24        0.00      9.79 o
   4 -11   2        1.05        8.94     13.01 o
  -7 -10   2        0.05        0.62      4.69 o
  -6 -10   2        0.57       -2.77      3.92 o
  -5 -10   2        8.40        6.00      9.49 o
  -4 -10   2       50.13       52.42      5.55 o
  -3 -10   2      193.61      194.78      8.15 o
  -2 -10   2        0.07        6.11      8.38 o
  -1 -10   2       28.08       27.79      4.30 o
   0 -10   2       10.53       17.81      3.73 o
   1 -10   2      658.01      623.24     17.74 o
   2 -10   2        2.29        5.40      3.78 o
   3 -10   2      314.37      321.00     11.53 o
   4 -10   2        0.26       -6.50     10.02 o
   5 -10   2        2.33      -14.26     14.26 o
  -7  -9   2        5.47        3.49     11.58 o
  -6  -9   2        4.80        3.61      4.06 o
  -5  -9   2      437.70      458.04     13.78 o
  -4  -9   2      136.25      121.16      6.95 o
  -3  -9   2      423.80      416.92     12.07 o
  -2  -9   2       40.34       42.36      4.48 o
  -1  -9   2        0.00        0.71      3.08 o
   0  -9   2        0.08       -2.14      8.95 o
   1  -9   2      161.67      162.96      7.33 o
   2  -9   2      120.60      113.91      6.69 o
   3  -9   2       59.84       63.48      5.89 o
   4  -9   2        7.43       -2.95     10.63 o
  -7  -8   2       15.43       24.22      4.89 o
  -6  -8   2       30.18       43.44      4.98 o
  -5  -8   2       56.63       49.98      5.08 o
  -4  -8   2       14.79       17.62      3.70 o
  -3  -8   2       94.19       92.59      5.29 o
  -2  -8   2       81.28       82.12      4.79 o
  -1  -8   2        1.05        1.86      6.16 o
   0  -8   2       10.41        9.67      2.97 o
   1  -8   2      158.24      162.24      6.59 o
   2  -8   2       42.65       39.09      4.32 o
   3  -8   2        2.88        3.36      3.45 o
   4  -8   2        6.87        5.35      7.79 o
   5  -8   2       11.00       20.01      3.98 o
   6  -8   2       19.71       23.13      5.41 o
  -8  -7   2        0.83      -13.77     13.77 o
  -7  -7   2        1.28       -9.42      9.42 o
  -6  -7   2        4.91        1.36      8.92 o
  -5  -7   2      113.33      155.65      7.16 o
  -4  -7   2       50.09       51.12      4.72 o
  -3  -7   2      109.16       99.48      5.09 o
  -2  -7   2      199.68      188.36      6.14 o
  -1  -7   2        8.27        8.60      2.56 o
   0  -7   2      197.30      175.70      6.15 o
   1  -7   2        0.13       -4.27      6.34 o
   2  -7   2       68.33       57.57      4.43 o
   3  -7   2       30.76       31.74      3.79 o
   4  -7   2        4.45        7.26      3.39 o
   5  -7   2        0.56        1.39      6.96 o
   6  -7   2        9.78        6.43      4.35 o
   7  -7   2        0.04       -7.40     10.47 o
  -8  -6   2        8.32        3.49     10.76 o
  -7  -6   2        2.98        1.50     10.50 o
  -6  -6   2        0.88        5.15      8.14 o
  -5  -6   2        0.35        4.23      3.27 o
  -4  -6   2      310.43      258.64     10.05 o
  -3  -6   2       90.15       81.73      4.33 o
  -2  -6   2      297.29      311.14      9.88 o
  -1  -6   2        0.01        2.77      4.38 o
   0  -6   2      518.08      575.40     15.83 o
   1  -6   2       26.22       25.00      2.83 o
   2  -6   2       71.45       77.29      4.27 o
   3  -6   2      142.73      150.06      6.22 o
   4  -6   2        4.28       -4.38      8.19 o
   5  -6   2       32.87       34.49      4.43 o
   6  -6   2        7.73        4.22      4.03 o
   7  -6   2        1.56        4.91      4.05 o
  -8  -5   2        9.30        3.39     11.98 o
  -7  -5   2       13.04       39.76      5.03 o
  -6  -5   2        1.36       -9.81      9.81 o
  -5  -5   2      105.17       98.37      5.61 o
  -4  -5   2      104.60       92.96      5.12 o
  -3  -5   2       65.97       65.64      3.92 o
  -2  -5   2      368.93      376.60     12.32 o
  -1  -5   2       11.11       11.63      2.04 o
   0  -5   2      547.71      594.41     14.61 o
   1  -5   2       41.43       40.74      3.09 o
   2  -5   2      473.03      436.28     14.38 o
   3  -5   2      146.30      117.34      5.52 o
   4  -5   2        3.90        3.96      7.55 o
   5  -5   2       12.91        4.70      8.95 o
   6  -5   2       22.45       33.05      4.34 o
   7  -5   2        2.37       -8.14      9.90 o
  -8  -4   2        2.50        1.66     11.60 o
  -7  -4   2       10.60       10.06      3.94 o
  -6  -4   2       15.38       16.52      3.85 o
  -5  -4   2       44.21       38.97      4.44 o
  -4  -4   2       35.14       34.62      3.58 o
  -3  -4   2       65.21       66.35      3.72 o
  -2  -4   2      947.34      957.77     25.06 o
  -1  -4   2        4.89       -1.47      5.15 o
   0  -4   2     4828.91     5005.12     52.08 o
   1  -4   2       53.61       46.19      2.41 o
   2  -4   2        3.47        0.00      4.97 o
   3  -4   2      169.27      160.38      5.48 o
   4  -4   2       30.74       37.04      3.64 o
   5  -4   2        0.12       -2.53      2.68 o
   6  -4   2        4.00       -3.89      9.79 o
   7  -4   2        4.88       -6.15     12.67 o
   8  -4   2        1.60       -3.61     10.53 o
  -8  -3   2        8.13       -3.00      4.91 o
  -7  -3   2        7.24      -11.02     11.02 o
  -6  -3   2       38.29       39.01      4.16 o
  -5  -3   2       30.89       26.12      3.65 o
  -4  -3   2       11.83       11.09      2.49 o
  -3  -3   2       88.24       82.01      3.61 o
  -2  -3   2      123.99      129.75      3.72 o
  -1  -3   2       13.30       13.84      1.65 o
   0  -3   2     4450.93     4511.80     43.08 o
   1  -3   2        5.17        4.64      1.34 o
   2  -3   2      460.35      464.97     12.48 o
   3  -3   2      184.66      175.24      6.47 o
   4  -3   2      219.32      211.31      7.27 o
   5  -3   2        1.95       -5.04      8.25 o
   6  -3   2        7.93       -4.88      9.13 o
   7  -3   2        0.16       -1.46     10.61 o
   8  -3   2        2.19        1.73     12.08 o
  -8  -2   2        2.93       -3.25     11.02 o
  -7  -2   2        2.98        6.14      3.88 o
  -6  -2   2        3.88        6.78      8.30 o
  -5  -2   2       14.10       15.50      3.44 o
  -4  -2   2      323.36      316.68     10.05 o
  -3  -2   2        2.28        0.48      2.11 o
  -2  -2   2      146.50      156.13      4.57 o
  -1  -2   2      110.55      109.56      2.90 o
   0  -2   2     5851.88     5606.24     40.90 o
   1  -2   2      167.82      175.44      5.98 o
   2  -2   2        9.96       14.23      1.74 o
   3  -2   2      113.40      102.17      3.93 o
   4  -2   2      419.10      412.80     12.72 o
   5  -2   2        0.43       -5.67      6.94 o
   6  -2   2      193.95      191.49      7.73 o
   7  -2   2       14.95       14.16      4.37 o
   8  -2   2       33.82       22.38      5.60 o
  -8  -1   2       14.18       22.00      4.87 o
  -7  -1   2       17.94       17.96      4.73 o
  -6  -1   2       19.53        8.45      4.25 o
  -5  -1   2       10.95       10.20      3.10 o
  -4  -1   2      534.22      480.66     15.21 o
  -3  -1   2      337.58      313.36      8.78 o
  -2  -1   2      586.26      520.00     10.86 o
  -1  -1   2       37.15       29.35      1.76 o
   0  -1   2     3212.65     3197.85     26.42 o
   1  -1   2      205.35      202.75      5.72 o
   2  -1   2     2430.70     2504.19     32.23 o
   3  -1   2       11.71        2.67      5.97 o
   4  -1   2       16.14       22.10      2.95 o
   5  -1   2        0.33       -6.27      6.88 o
   6  -1   2      170.49      139.75      6.97 o
   7  -1   2        7.05       -4.02      9.58 o
   8  -1   2       44.81       48.66      6.29 o
  -8   0   2       12.05       -3.30      9.61 o
  -7   0   2        0.16        0.46      3.83 o
  -6   0   2      424.99      394.28     11.84 o
  -5   0   2        5.19        7.83      3.31 o
  -4   0   2      143.67      131.84      5.28 o
  -3   0   2      417.22      395.36     11.65 o
  -2   0   2     2290.89     2358.91     31.62 o
  -1   0   2       12.95        7.86      1.45 o
   0   0   2     8327.67     7548.84     36.13 o
   1   0   2      220.74      199.39      5.07 o
   2   0   2     1663.52     1728.17     25.33 o
   3   0   2        6.45        3.71      1.55 o
   4   0   2      198.69      184.96      5.67 o
   5   0   2       11.91        8.18      2.97 o
   6   0   2       20.84        1.07     10.55 o
   7   0   2        0.74       -3.91      9.85 o
   8   0   2        6.45       -6.26     13.99 o
   9   0   2        0.16        5.87      4.85 o
  -8   1   2       52.66       61.86      6.32 o
  -7   1   2        0.00       -1.41     10.25 o
  -6   1   2       94.35       99.56      6.42 o
  -5   1   2        8.19        3.78      3.39 o
  -4   1   2      112.48      100.57      5.03 o
  -3   1   2      181.09      196.25      6.04 o
  -2   1   2     1549.90     1591.89     26.78 o
  -1   1   2      170.70      199.75      5.85 o
   0   1   2      777.62      885.25     13.06 o
   1   1   2        2.18        4.80      1.08 o
   2   1   2      372.55      364.69      8.45 o
   3   1   2      667.90      591.39     13.03 o
   4   1   2      886.71      881.00     19.37 o
   5   1   2        1.08       -6.74      7.05 o
   6   1   2       17.42        8.40     10.71 o
   7   1   2        7.12        6.19      4.11 o
   8   1   2        0.08       -4.29      4.29 o
   9   1   2        0.02        0.00     14.81 o
  -8   2   2       14.75       19.55      5.09 o
  -7   2   2        2.42       -5.80     11.43 o
  -6   2   2        0.08        2.61      3.69 o
  -5   2   2        1.50        5.91      7.63 o
  -4   2   2      396.42      393.53     12.55 o
  -3   2   2       37.14       34.59      2.89 o
  -2   2   2      422.30      450.50     10.90 o
  -1   2   2       26.91       24.38      1.74 o
   0   2   2     6370.15     6307.09     39.41 o
   1   2   2       21.26       21.81      1.51 o
   2   2   2     1085.84     1011.08     19.66 o
   3   2   2     1996.52     1863.98     32.45 o
   4   2   2       90.49       93.82      4.10 o
   5   2   2      172.47      177.45      6.28 o
   6   2   2        0.02       -9.17      9.17 o
   7   2   2       12.37        2.54      7.84 o
   8   2   2        0.07       -4.58     10.89 o
   9   2   2        0.02        0.00      9.90 o
  -8   3   2        0.98        1.78      9.93 o
  -7   3   2        7.65       16.83      3.85 o
  -6   3   2        0.19        0.00      9.76 o
  -5   3   2       21.45       20.95      3.60 o
  -4   3   2       24.31       28.49      3.54 o
  -3   3   2      153.57      144.95      4.93 o
  -2   3   2     1151.75     1159.46     26.56 o
  -1   3   2      821.58      888.70     19.80 o
   0   3   2       24.20       26.41      1.75 o
   1   3   2       31.30       29.46      1.89 o
   2   3   2      122.48      121.51      3.67 o
   3   3   2        7.85        2.64      4.62 o
   4   3   2       22.60       23.45      2.75 o
   5   3   2      100.00       94.69      4.98 o
   6   3   2       50.18       50.24      4.53 o
   7   3   2        4.64       -5.11      9.55 o
   8   3   2        0.57        1.53      8.50 o
   9   3   2        2.84        7.22     10.53 o
  -8   4   2        0.01        9.28     11.88 o
  -7   4   2        0.68      -12.01     12.01 o
  -6   4   2        0.43       -1.33      9.10 o
  -5   4   2        2.52       -7.98      7.98 o
  -4   4   2       56.13       51.01      4.16 o
  -3   4   2       38.95       32.45      3.34 o
  -2   4   2      950.52      932.69     26.30 o
  -1   4   2      211.26      213.72      6.52 o
   0   4   2      827.32      806.88     19.70 o
   1   4   2        3.55        1.65      1.34 o
   2   4   2      402.88      365.95     10.16 o
   3   4   2        3.59        4.05      5.14 o
   4   4   2      210.56      214.47      6.14 o
   5   4   2       24.44       20.09      3.33 o
   6   4   2      107.60      124.90      6.00 o
   7   4   2        0.12        2.38      3.34 o
   8   4   2       18.85       28.78      5.06 o
   9   4   2        6.55        5.45     12.18 o
  -7   5   2        0.95        3.32     10.24 o
  -6   5   2        0.03       -4.23      8.80 o
  -5   5   2        8.48        2.38      7.32 o
  -4   5   2       44.81       39.22      4.18 o
  -3   5   2       55.50       63.97      4.32 o
  -2   5   2      206.50      207.95      6.29 o
  -1   5   2       38.30       37.15      2.68 o
   0   5   2     3327.28     3693.20     47.08 o
   1   5   2       13.02       14.44      1.92 o
   2   5   2     4993.56     5265.95     57.35 o
   3   5   2      364.19      367.00     12.41 o
   4   5   2      483.46      512.81     16.33 o
   5   5   2      232.87      227.90      7.57 o
   6   5   2       92.10       65.17      5.78 o
   7   5   2       10.31       14.18      3.71 o
   8   5   2       13.23       17.80      4.27 o
   9   5   2        5.24        7.36      4.57 o
  -7   6   2        2.10        7.03     11.12 o
  -6   6   2       30.31       32.10      4.97 o
  -5   6   2        0.17        9.40      3.11 o
  -4   6   2      168.44      147.92      7.03 o
  -3   6   2      354.38      325.82      9.70 o
  -2   6   2        2.40        7.09      2.91 o
  -1   6   2      649.81      632.92     16.50 o
   0   6   2     2591.68     3014.97     47.49 o
   1   6   2       17.21       14.17      2.42 o
   2   6   2     1274.99     1337.05     32.30 o
   3   6   2      626.81      659.74     17.27 o
   4   6   2      278.79      269.81      8.14 o
   5   6   2       20.76       27.62      3.95 o
   6   6   2       38.01       28.87      4.34 o
   7   6   2        0.64       -6.89     10.21 o
   8   6   2        0.10       -9.68     10.46 o
  -6   7   2       19.38        0.00     13.10 o
  -5   7   2        1.95       -9.52      9.52 o
  -4   7   2       77.21       83.01      5.78 o
  -3   7   2       33.13       37.79      4.24 o
  -2   7   2      159.12      166.75      6.40 o
  -1   7   2        9.28        6.80      2.54 o
   0   7   2       26.58       20.83      2.75 o
   1   7   2        0.01        1.45      3.68 o
   2   7   2      118.51      107.01      4.59 o
   3   7   2       34.89       28.82      3.14 o
   4   7   2        0.00        3.71      5.86 o
   5   7   2        0.00       -0.89      2.86 o
   6   7   2       14.84       18.98      3.65 o
   7   7   2       10.32       10.07      3.90 o
   8   7   2        0.05        0.00     11.57 o
  -6   8   2        0.27       -6.93     11.50 o
  -5   8   2        0.12        3.27      3.44 o
  -4   8   2        4.96       -5.25      9.29 o
  -3   8   2       23.01        8.05     10.22 o
  -2   8   2       15.00       14.43      3.41 o
  -1   8   2        0.28        0.00      5.97 o
   0   8   2       41.25       40.33      3.48 o
   1   8   2        0.85        3.36      6.07 o
   2   8   2      159.46      134.09      5.54 o
   3   8   2       27.89       31.55      3.16 o
   4   8   2       35.10       31.33      3.93 o
   5   8   2       98.17       96.73      5.99 o
   6   8   2       35.37       37.56      4.80 o
   7   8   2        2.07        1.51      9.92 o
   8   8   2        0.41        3.48      7.78 o
  -5   9   2        0.26        5.74      3.99 o
  -4   9   2       13.95       -1.44     11.09 o
  -3   9   2        0.06       -2.56      8.10 o
  -2   9   2      241.76      249.28      8.62 o
  -1   9   2        0.00        3.16      7.94 o
   0   9   2       21.10       24.77      3.26 o
   1   9   2        1.78       -2.90      6.04 o
   2   9   2        0.00        0.98      6.45 o
   3   9   2       13.79       11.42      3.62 o
   4   9   2        7.15       14.11      3.14 o
   5   9   2       73.57       67.70      5.99 o
   6   9   2        1.96        0.94      3.85 o
   8   9   2        7.57       12.45      4.52 o
  -5  10   2        0.97        2.38      4.01 o
  -4  10   2        4.59        3.17     10.52 o
  -3  10   2        7.89        4.26      7.39 o
  -2  10   2       19.12       35.03      4.41 o
  -1  10   2       71.17       56.20      5.33 o
   0  10   2      117.74      147.34      6.64 o
   1  10   2        5.61       -0.18      3.63 o
   2  10   2      275.28      231.25      8.35 o
   3  10   2       21.49       23.64      3.69 o
   4  10   2      260.38      233.22      8.72 o
   5  10   2       21.73       22.08      4.50 o
   6  10   2        4.63        0.00     10.52 o
   7  10   2        1.66        1.70     10.36 o
  -4  11   2        7.39        0.00     13.49 o
  -3  11   2        6.12        0.00     10.20 o
  -2  11   2        4.46        7.21     10.49 o
  -1  11   2       32.18       34.88      4.65 o
   0  11   2      172.82      179.64      7.80 o
   1  11   2       31.39       30.37      4.39 o
   2  11   2      218.63      179.31      7.99 o
   3  11   2       52.64       42.21      5.26 o
   4  11   2        1.34        1.84      3.74 o
   5  11   2       49.38       46.46      5.13 o
   6  11   2        0.82       -4.55      4.55 o
   7  11   2       18.14       23.61      5.24 o
  -3  12   2        7.05       14.49      4.57 o
  -2  12   2        0.01       -6.42      9.89 o
  -1  12   2       22.98       18.28      4.12 o
   0  12   2       27.89       30.39      4.69 o
   1  12   2        9.46        7.49      3.77 o
   2  12   2      145.34      143.97      7.43 o
   3  12   2        5.36        4.34      8.31 o
   4  12   2        2.87        7.34      3.61 o
   5  12   2       20.24        1.63     11.39 o
   6  12   2        0.00       -3.54     12.00 o
  -2  13   2        0.03        1.19      4.46 o
  -1  13   2        9.98        5.02     10.46 o
   0  13   2        0.01       -4.16      4.16 o
   1  13   2        1.45        4.71      8.16 o
   2  13   2        6.73       18.05      4.46 o
   3  13   2        0.10        6.42      8.49 o
   4  13   2        2.06      -10.58     10.58 o
   5  13   2        2.02      -10.66     12.31 o
  -1  14   2        7.80      -14.87     14.87 o
   0  14   2        0.16       -2.68      4.58 o
   1  14   2        1.12        1.75      9.73 o
   2  14   2        3.89       -6.98     10.75 o
   4  14   2        0.28        2.15      4.32 o
  -3 -13   3        9.59       19.18      4.44 o
  -2 -13   3        0.21        2.63      3.68 o
   0 -13   3       19.00       31.10      5.36 o
   1 -13   3       12.31       25.13      5.29 o
  -5 -12   3        4.44       12.24      4.54 o
  -4 -12   3       41.42       52.96      6.07 o
  -3 -12   3        0.21        2.99      3.76 o
  -2 -12   3        0.07        4.74      8.21 o
  -1 -12   3        2.14      -12.42     12.42 o
   0 -12   3        2.67        8.71      3.63 o
   1 -12   3        5.36       -1.64      7.85 o
   2 -12   3        7.81        8.62     11.04 o
   3 -12   3       10.66       11.99      5.02 o
  -6 -11   3       22.38       30.51      5.62 o
  -5 -11   3        2.08      -12.20     12.20 o
  -4 -11   3        4.09        3.92      3.81 o
  -3 -11   3        0.91        1.48      7.39 o
  -2 -11   3        0.56      -11.02     11.02 o
  -1 -11   3       28.60       26.63      4.54 o
   0 -11   3       34.20       29.75      4.77 o
   1 -11   3        0.01        4.40      8.43 o
   2 -11   3        2.00      -11.19     11.19 o
   3 -11   3       53.00       46.80      6.54 o
   4 -11   3        7.56       -1.82     12.50 o
  -6 -10   3        0.25      -10.48     10.48 o
  -5 -10   3       38.40       46.79      5.73 o
  -4 -10   3       20.91       15.97      4.75 o
  -3 -10   3       46.32       40.72      4.74 o
  -2 -10   3       13.53       23.16      3.72 o
  -1 -10   3      538.71      531.58     15.13 o
   0 -10   3        1.19        1.26      9.36 o
   1 -10   3       69.59       60.23      5.86 o
   2 -10   3       17.07       20.19      3.96 o
   3 -10   3       10.28        4.53     10.12 o
   4 -10   3        0.02        1.66     10.10 o
   5 -10   3       26.08       25.49      5.20 o
  -7  -9   3       32.71       10.84     14.68 o
  -6  -9   3        2.32        0.00     13.06 o
  -5  -9   3        0.32       -7.89      7.89 o
  -4  -9   3        9.49        7.83     11.07 o
  -3  -9   3      516.85      529.17     14.84 o
  -2  -9   3        6.22        8.73      3.31 o
  -1  -9   3      538.52      517.97     16.93 o
   0  -9   3       20.47       27.93      3.79 o
   1  -9   3      305.93      303.92      9.44 o
   2  -9   3        0.12        2.49      7.66 o
   3  -9   3        3.34        0.00      9.42 o
   4  -9   3        8.02        3.02     11.29 o
   5  -9   3       25.65       30.70      5.17 o
  -7  -8   3       44.33       46.76      6.26 o
  -6  -8   3        5.00        2.26      4.24 o
  -5  -8   3        8.74       -4.00      9.52 o
  -4  -8   3       19.92       16.88      3.87 o
  -3  -8   3       55.90       60.00      4.80 o
  -2  -8   3       88.25       99.91      5.42 o
  -1  -8   3      850.61      890.59     24.62 o
   0  -8   3       16.54        9.01      3.21 o
   1  -8   3        0.17        1.03      8.01 o
   2  -8   3        1.11        6.63      8.98 o
   3  -8   3       71.07       80.32      5.20 o
   4  -8   3        6.20       12.54      3.12 o
   5  -8   3        4.58        6.97      3.92 o
   6  -8   3        0.07      -12.32     12.32 o
  -7  -7   3       37.85       37.69      5.52 o
  -6  -7   3        0.85        4.25      8.85 o
  -5  -7   3        7.07        8.46      3.42 o
  -4  -7   3       27.67       28.72      4.09 o
  -3  -7   3       86.82       88.17      5.22 o
  -2  -7   3       64.28       65.64      4.34 o
  -1  -7   3      120.69      105.94      4.83 o
   0  -7   3      106.44      110.54      5.36 o
   1  -7   3       33.69       35.92      3.55 o
   2  -7   3      348.10      340.11     10.01 o
   3  -7   3        0.93        4.00      2.84 o
   4  -7   3       25.50       18.81      4.06 o
   5  -7   3        0.21       -1.42      9.09 o
   6  -7   3        2.51        8.15      3.64 o
  -8  -6   3        0.28        5.41      9.37 o
  -7  -6   3        3.86       -3.11     11.23 o
  -6  -6   3       10.29        8.72      3.81 o
  -5  -6   3        0.64       -3.47      7.76 o
  -4  -6   3      350.31      329.59      9.92 o
  -3  -6   3        1.32        3.81      2.60 o
  -2  -6   3       29.39       25.47      3.24 o
  -1  -6   3      839.28      868.00     20.48 o
   0  -6   3        0.00       -0.74      5.39 o
   1  -6   3      209.78      204.66      6.30 o
   2  -6   3        7.81        8.16      2.52 o
   3  -6   3       37.32       37.38      3.95 o
   4  -6   3        0.38       -7.62      7.62 o
   5  -6   3        2.70        1.74      3.21 o
   6  -6   3        0.96        7.56      9.68 o
   7  -6   3        0.95      -10.51     12.14 o
  -8  -5   3        0.08        1.75      8.75 o
  -7  -5   3        1.82        4.50     11.32 o
  -6  -5   3       29.50       27.72      4.39 o
  -5  -5   3       38.75       32.46      4.44 o
  -4  -5   3       12.36       10.03      3.27 o
  -3  -5   3      125.10      122.72      5.17 o
  -2  -5   3        0.11       -1.39      5.31 o
  -1  -5   3      218.72      253.96      7.24 o
   0  -5   3      134.42      132.23      4.49 o
   1  -5   3      682.65      749.42     18.14 o
   2  -5   3       35.35       51.91      3.61 o
   3  -5   3        4.01       -1.74      6.95 o
   4  -5   3      199.69      189.86      7.42 o
   5  -5   3        4.94       -7.19      8.81 o
   6  -5   3       15.51       17.35      3.87 o
   7  -5   3        6.90       18.92      4.17 o
  -8  -4   3        0.19        8.27      4.06 o
  -7  -4   3        0.00        5.83      8.50 o
  -6  -4   3       51.81       44.94      5.21 o
  -5  -4   3        3.96        4.14      6.54 o
  -4  -4   3      102.59       95.90      5.03 o
  -3  -4   3        6.02        3.61      5.82 o
  -2  -4   3      186.98      201.45      5.86 o
  -1  -4   3     1109.17     1216.19     27.94 o
   0  -4   3      215.88      213.43      7.07 o
   1  -4   3      218.77      224.47      6.85 o
   2  -4   3      374.15      417.77     11.28 o
   3  -4   3       22.66       26.30      2.88 o
   4  -4   3        0.76       -3.70      6.14 o
   5  -4   3       12.44        9.59      3.12 o
   6  -4   3        1.13        0.00      8.52 o
   7  -4   3        0.03        0.00      9.31 o
   8  -4   3        5.20        4.85      4.85 o
  -8  -3   3        0.26      -12.05     12.05 o
  -7  -3   3        5.85        5.23      4.15 o
  -6  -3   3        5.16       -1.20      8.72 o
  -5  -3   3       22.44       21.04      3.70 o
  -4  -3   3      106.48       96.21      4.74 o
  -3  -3   3       78.26       85.02      3.84 o
  -2  -3   3      375.75      382.96     11.28 o
  -1  -3   3      902.40      896.90     21.70 o
   0  -3   3       53.07       57.39      2.45 o
   1  -3   3      214.55      201.12      6.41 o
   2  -3   3        0.97       -0.94      1.56 o
   3  -3   3       58.90       51.05      3.47 o
   4  -3   3        7.31       11.56      2.67 o
   5  -3   3       38.31       32.38      3.99 o
   6  -3   3       46.58       52.32      4.95 o
   7  -3   3        0.00       -2.94      9.98 o
   8  -3   3       22.51       21.69      4.93 o
  -8  -2   3        2.55       -8.38     11.73 o
  -7  -2   3        8.64       12.00      4.02 o
  -6  -2   3       35.83       32.58      4.50 o
  -5  -2   3       12.76       17.93      3.50 o
  -4  -2   3       19.70       26.42      3.03 o
  -3  -2   3      197.61      216.36      5.87 o
  -2  -2   3      401.89      412.49     10.95 o
  -1  -2   3     2202.19     2250.02     31.30 o
   0  -2   3       14.33       13.12      1.70 o
   1  -2   3     1863.21     1816.38     27.95 o
   2  -2   3      262.48      254.23      7.19 o
   3  -2   3       33.27       32.93      2.84 o
   4  -2   3       36.91       35.97      3.59 o
   5  -2   3       11.43       11.23      3.30 o
   6  -2   3       44.27       53.45      4.79 o
   7  -2   3        0.05      -12.08     12.08 o
   8  -2   3        3.57        3.33     11.05 o
  -8  -1   3        8.03       10.07      4.84 o
  -7  -1   3        8.06       -9.88     11.89 o
  -6  -1   3        0.66       -3.52      8.85 o
  -5  -1   3        9.24        8.79      3.09 o
  -4  -1   3       14.98       11.67      3.05 o
  -3  -1   3      125.41      134.57      4.29 o
  -2  -1   3        8.21        7.38      1.57 o
  -1  -1   3     1490.97     1478.66     23.48 o
   0  -1   3        0.23        1.47      1.32 o
   1  -1   3     2628.26     2713.88     30.69 o
   2  -1   3       12.69       14.87      1.67 o
   3  -1   3       18.23       15.71      2.06 o
   4  -1   3      520.22      530.80     16.11 o
   5  -1   3       98.85       96.02      5.27 o
   6  -1   3       64.53       60.22      5.36 o
   7  -1   3        1.23       -1.35     10.38 o
   8  -1   3        4.07       10.74      4.39 o
  -8   0   3       21.69       40.08      5.39 o
  -7   0   3        2.09       -2.85     10.84 o
  -6   0   3        0.99        6.70      3.88 o
  -5   0   3       17.14       27.99      3.59 o
  -4   0   3      203.94      231.66      7.08 o
  -3   0   3      481.81      538.54     14.03 o
  -2   0   3      345.93      323.38      9.55 o
  -1   0   3      183.96      197.63      6.35 o
   0   0   3        1.31       -2.59      3.77 o
   1   0   3     5350.12     5229.60     39.35 o
   2   0   3     1693.95     1863.07     28.07 o
   3   0   3       18.08       25.85      2.13 o
   4   0   3       34.49       46.43      3.28 o
   5   0   3       16.41       13.28      3.32 o
   6   0   3      177.09      181.48      7.55 o
   7   0   3        7.37        6.56     10.57 o
   8   0   3       29.09       26.93      5.01 o
   9   0   3        0.37       -3.71     13.37 o
  -8   1   3        0.02       -5.17     12.31 o
  -7   1   3        0.14        2.90      7.40 o
  -6   1   3      215.92      216.41      8.63 o
  -5   1   3        0.30       -8.14      8.14 o
  -4   1   3       88.83       86.85      4.41 o
  -3   1   3      207.52      197.61      6.54 o
  -2   1   3      203.09      214.57      5.63 o
  -1   1   3     3680.91     3787.34     36.80 o
   0   1   3      121.30      131.54      3.95 o
   1   1   3      870.26      859.49     16.01 o
   2   1   3       92.77       80.43      2.55 o
   3   1   3      892.26      917.97     24.13 o
   4   1   3      173.59      155.58      5.13 o
   5   1   3       40.58       34.63      3.64 o
   6   1   3       51.61       53.81      4.92 o
   7   1   3        4.98        6.64      3.83 o
   8   1   3        0.01        3.08      9.49 o
   9   1   3        0.26       -5.47     13.02 o
  -8   2   3        6.31        3.53     12.49 o
  -7   2   3        3.26       -2.98     10.11 o
  -6   2   3       83.74       78.36      6.14 o
  -5   2   3        3.64        1.02      3.21 o
  -4   2   3      335.46      360.89     10.42 o
  -3   2   3       71.71       64.16      3.82 o
  -2   2   3      131.71      151.81      4.63 o
  -1   2   3     1560.29     1705.93     26.18 o
   0   2   3        9.90       12.00      1.56 o
   1   2   3     3261.18     3183.38     31.92 o
   2   2   3      124.66      144.90      4.78 o
   3   2   3      946.88      975.86     24.46 o
   4   2   3        0.68       -3.37      5.98 o
   5   2   3        6.21        5.96      7.27 o
   6   2   3        7.64       11.03      3.22 o
   7   2   3        0.93        1.27      9.45 o
   8   2   3        0.79       -4.58     10.90 o
   9   2   3        0.80        0.00     11.70 o
  -8   3   3        0.14      -12.10     12.10 o
  -7   3   3        0.03        0.00      9.27 o
  -6   3   3        0.92        1.30      7.88 o
  -5   3   3       54.01       52.81      4.96 o
  -4   3   3       49.02       46.05      3.88 o
  -3   3   3       31.60       32.04      3.17 o
  -2   3   3      780.20      817.08     23.96 o
  -1   3   3      181.24      193.84      5.96 o
   0   3   3      127.73      131.86      4.01 o
   1   3   3       33.89       40.99      2.02 o
   2   3   3      417.54      435.23     10.47 o
   3   3   3      208.56      205.48      6.09 o
   4   3   3      891.42      877.42     19.99 o
   5   3   3        0.18       -5.18      6.68 o
   6   3   3        5.47        2.64      3.41 o
   7   3   3       36.37       32.16      4.52 o
   8   3   3        6.39        0.00      9.88 o
   9   3   3        1.26      -13.60     13.60 o
  -7   4   3        0.83      -11.29     11.74 o
  -6   4   3        6.42       12.94      3.75 o
  -5   4   3        0.39       -9.66      9.66 o
  -4   4   3       10.12        3.93      3.13 o
  -3   4   3      249.00      263.81      8.65 o
  -2   4   3       91.42       92.19      3.95 o
  -1   4   3      657.65      686.10     14.51 o
   0   4   3      415.24      434.19     10.68 o
   1   4   3      855.18      871.10     20.88 o
   2   4   3      449.29      463.75     11.54 o
   3   4   3      254.67      245.45      7.01 o
   4   4   3       18.30        5.70      2.75 o
   5   4   3      216.30      213.86      6.87 o
   6   4   3       32.41       30.60      3.88 o
   7   4   3       24.46       30.87      4.39 o
   8   4   3        0.30        9.74      4.23 o
   9   4   3        0.21        9.05      4.31 o
  -7   5   3        2.50        2.26      4.23 o
  -6   5   3        2.18       12.25      3.25 o
  -5   5   3       31.51       25.77      4.50 o
  -4   5   3       16.38       13.45      3.62 o
  -3   5   3      506.43      495.11     14.19 o
  -2   5   3      952.28      960.47     21.16 o
  -1   5   3      110.37      118.50      4.36 o
   0   5   3      533.37      633.89     14.31 o
   1   5   3     1808.68     1817.14     33.70 o
   2   5   3      394.53      433.86     12.05 o
   3   5   3       10.78       11.80      2.32 o
   4   5   3     1273.83     1239.51     34.91 o
   5   5   3       31.24       37.07      3.75 o
   6   5   3       75.80       74.27      5.15 o
   7   5   3        2.84        1.33      9.84 o
   8   5   3        0.16       -7.83     11.61 o
   9   5   3        0.00       -1.83      7.56 o
  -7   6   3        0.01       11.33      4.81 o
  -6   6   3        5.53       -1.53     10.52 o
  -5   6   3        6.84       -3.93      9.35 o
  -4   6   3       67.33       76.62      5.04 o
  -3   6   3        0.01       -8.78      8.78 o
  -2   6   3      619.48      659.35     19.65 o
  -1   6   3      197.24      203.28      5.89 o
   0   6   3      150.03      181.45      5.14 o
   1   6   3       45.40       34.68      2.75 o
   2   6   3      167.45      181.45      5.76 o
   3   6   3      106.03      106.38      4.44 o
   4   6   3       13.10       13.27      2.78 o
   5   6   3        3.91       -2.98      6.66 o
   6   6   3        0.46       -1.17      8.50 o
   7   6   3        1.48       -1.37      8.12 o
   8   6   3        0.75       -8.03     10.53 o
  -5   7   3        0.86        4.48      3.27 o
  -4   7   3       18.34        2.43     10.04 o
  -2   7   3       11.03       16.36      3.11 o
  -1   7   3       22.49       22.59      2.86 o
   0   7   3       34.95       48.50      3.57 o
   1   7   3       74.46       68.48      3.93 o
   2   7   3        2.79       -1.52      6.34 o
   3   7   3       36.47       36.52      3.40 o
   4   7   3       12.84        9.12      2.59 o
   5   7   3        9.82        6.39      8.25 o
   6   7   3        0.79       -6.16      8.09 o
   7   7   3       11.95       10.02     13.20 o
   8   7   3       11.99       23.52      4.75 o
  -6   8   3        0.87        3.52     11.66 o
  -5   8   3        0.15       -0.26      3.84 o
  -4   8   3        2.37        4.22      3.23 o
  -3   8   3        0.01       -2.34      7.39 o
  -2   8   3       78.36       68.96      4.88 o
  -1   8   3        1.40       -7.48      7.48 o
   0   8   3        6.43        2.33      2.63 o
   1   8   3       76.61       60.99      4.31 o
   2   8   3        8.05        2.60      7.20 o
   3   8   3       61.04       56.28      4.27 o
   4   8   3       15.76       13.09      3.72 o
   5   8   3       43.54       40.82      4.89 o
   6   8   3       78.78       69.72      5.62 o
   7   8   3        0.13        1.50      7.52 o
   8   8   3        0.61       -8.64     11.33 o
  -5   9   3        3.68        4.98      9.53 o
  -4   9   3       43.92       40.20      5.12 o
  -3   9   3        2.60        2.59      8.59 o
  -2   9   3      198.57      182.25      8.06 o
  -1   9   3       17.69       21.43      3.47 o
   0   9   3       48.33       54.60      4.42 o
   1   9   3       39.87       44.27      4.21 o
   2   9   3        2.70       -3.94      6.08 o
   3   9   3        2.58        5.19      7.97 o
   4   9   3       65.38       72.20      4.97 o
   5   9   3        9.97        8.94      3.53 o
   6   9   3       15.06       14.26      3.98 o
   7   9   3        9.39        7.95     10.90 o
   8   9   3       12.73      -10.86     14.70 o
  -5  10   3        7.18        7.21     11.39 o
  -4  10   3        1.42        0.00      9.61 o
  -3  10   3        0.27        2.87      7.32 o
  -2  10   3       27.47       26.44      4.02 o
  -1  10   3       82.03       75.79      5.55 o
   0  10   3        0.12        0.57      3.12 o
   1  10   3       47.05       39.44      4.37 o
   2  10   3        2.41        1.11      8.27 o
   3  10   3       16.95       16.43      3.73 o
   4  10   3       73.96       73.47      5.17 o
   5  10   3        2.80       -8.15      8.15 o
   6  10   3       86.32       78.14      6.54 o
   7  10   3        1.34        5.07      4.02 o
  -4  11   3       37.92       54.09      6.15 o
  -3  11   3        1.14        3.17      8.97 o
  -2  11   3       80.55       66.69      6.04 o
  -1  11   3       17.13       22.24      4.10 o
   0  11   3       38.87       40.55      4.33 o
   1  11   3       45.77       38.92      4.70 o
   2  11   3        2.72        5.01      9.54 o
   3  11   3      143.10      112.14      6.78 o
   4  11   3        0.07       -2.74      7.99 o
   5  11   3        1.07       16.78      3.93 o
   6  11   3        2.47        8.12     10.40 o
   7  11   3       12.29       10.81      4.71 o
  -3  12   3        9.34        3.50     10.78 o
  -2  12   3        5.53       -8.05     10.56 o
  -1  12   3        0.01       -7.53      9.16 o
   0  12   3        1.87        5.75      3.57 o
   1  12   3      176.76      171.53      8.02 o
   2  12   3        0.11       -5.61      7.15 o
   3  12   3       52.94       53.48      5.52 o
   4  12   3        0.94       -4.53      8.67 o
   5  12   3        0.17        5.65      3.58 o
   6  12   3        0.69       -5.26     10.08 o
  -2  13   3        0.02      -13.22     13.22 o
  -1  13   3        0.03        5.03      7.68 o
   0  13   3        0.08       -1.07      3.72 o
   1  13   3        6.85        5.48      4.02 o
   2  13   3        0.00        4.69      7.17 o
   3  13   3        5.03      -10.94     10.94 o
   4  13   3        2.54       -4.99     10.38 o
   5  13   3        0.01       -8.81     12.34 o
  -1  14   3        2.12        0.00      9.10 o
   0  14   3        6.77        3.57     13.34 o
   1  14   3        3.80       -3.48     11.82 o
   2  14   3        2.70       -1.74     10.27 o
   3  14   3        6.22        5.88      4.28 o
   4  14   3        5.89        7.91      4.24 o
  -2 -13   4        4.39       -5.45     11.35 o
  -1 -13   4        2.55       10.21      4.51 o
   0 -13   4        0.11       -3.64      8.54 o
  -4 -12   4       12.29       14.00      4.94 o
  -3 -12   4        7.04       11.89      4.76 o
  -2 -12   4       21.58       29.62      5.12 o
  -1 -12   4        6.77       -8.13     12.06 o
   0 -12   4        9.16        9.85      4.08 o
   1 -12   4       13.00       21.16      4.66 o
   2 -12   4        2.77        8.89     12.19 o
  -5 -11   4        4.44        0.00     12.21 o
  -4 -11   4        0.19       -1.91      3.94 o
  -3 -11   4        4.07       -4.63      9.64 o
  -2 -11   4       18.01       14.61      4.32 o
  -1 -11   4        3.57        0.00      8.78 o
   0 -11   4       15.28       12.54      4.32 o
   1 -11   4       19.44        1.52     11.89 o
   2 -11   4       11.72       15.24      4.22 o
   3 -11   4       24.40       31.83      4.99 o
  -6 -10   4        7.26        8.96     13.05 o
  -5 -10   4        9.37       -8.14     12.08 o
  -4 -10   4       17.71       20.96      4.49 o
  -3 -10   4       40.74       33.60      5.05 o
  -2 -10   4        0.10       -4.01      8.97 o
  -1 -10   4        4.85        3.93      7.53 o
   0 -10   4        5.63       -2.64     11.50 o
   1 -10   4      180.78      164.79      7.87 o
   2 -10   4        0.83        4.81      4.01 o
   3 -10   4       62.42       56.84      5.88 o
   4 -10   4        4.68        0.00     11.81 o
  -6  -9   4       13.26        6.71     10.60 o
  -5  -9   4      123.72      121.58      7.30 o
  -4  -9   4        2.03        3.88      3.71 o
  -3  -9   4      226.83      232.73      8.63 o
  -2  -9   4       41.06       43.22      4.70 o
  -1  -9   4        1.02       -3.51      7.30 o
   0  -9   4       85.69       98.44      5.85 o
   1  -9   4      133.90      127.48      6.77 o
   2  -9   4        3.65       10.56      3.43 o
   3  -9   4      176.56      185.33      8.53 o
   4  -9   4        5.41       14.22      3.86 o
   5  -9   4        8.48       19.61      4.54 o
  -7  -8   4       30.73       40.93      5.77 o
  -6  -8   4        7.43        0.00     10.90 o
  -5  -8   4      297.83      298.62     10.41 o
  -4  -8   4       48.28       44.82      5.27 o
  -3  -8   4       98.19       93.57      6.01 o
  -2  -8   4       14.58        1.07     10.25 o
  -1  -8   4       48.43       51.91      4.64 o
   0  -8   4       96.31       99.97      5.71 o
   1  -8   4      184.86      187.00      7.40 o
   2  -8   4        2.41       -6.93      8.49 o
   3  -8   4        3.13       -7.59      9.30 o
   4  -8   4       80.81       84.85      6.49 o
   5  -8   4        0.00        3.17      9.78 o
   6  -8   4       17.50       18.56      5.40 o
  -7  -7   4       13.23       -6.78     13.34 o
  -6  -7   4        8.88       13.84      4.08 o
  -5  -7   4       18.76        3.91     10.34 o
  -4  -7   4       11.45        5.77      9.31 o
  -3  -7   4      113.19      107.95      5.95 o
  -2  -7   4      690.27      677.10     20.97 o
  -1  -7   4       27.50       26.45      3.51 o
   0  -7   4     1207.93     1190.46     27.37 o
   1  -7   4        4.02        3.81      5.55 o
   2  -7   4       17.26       22.41      3.74 o
   3  -7   4       15.01        5.69      9.98 o
   4  -7   4       15.60        5.98      4.07 o
   5  -7   4        0.71        7.28      9.99 o
   6  -7   4        0.29       -6.66      9.41 o
  -7  -6   4        4.99       -8.11     10.64 o
  -6  -6   4       58.07       58.59      5.84 o
  -5  -6   4        4.74        0.41      3.60 o
  -4  -6   4        0.39        2.13      8.39 o
  -3  -6   4        0.47       -4.72      7.72 o
  -2  -6   4       49.17       46.20      3.89 o
  -1  -6   4       10.46      -11.03     11.03 o
   0  -6   4      183.09      190.32      6.16 o
   1  -6   4       51.04       46.56      3.65 o
   2  -6   4        0.17       -3.63      6.03 o
   3  -6   4      116.20      110.60      5.94 o
   4  -6   4        1.35       -7.36      7.36 o
   5  -6   4        0.02       -6.69      8.78 o
   6  -6   4        5.75        8.75      4.12 o
   7  -6   4        1.24       -3.56     10.38 o
  -8  -5   4        0.41       -1.82     12.45 o
  -7  -5   4        0.40       -4.69     11.17 o
  -6  -5   4        3.01        5.15      3.59 o
  -5  -5   4       25.15       20.72      4.15 o
  -4  -5   4        1.63        0.99      6.92 o
  -3  -5   4       42.04       37.20      3.58 o
  -2  -5   4       81.77       72.42      4.21 o
  -1  -5   4       22.73       23.51      2.69 o
   0  -5   4      956.95      876.52     19.49 o
   1  -5   4       70.70       74.24      3.90 o
   2  -5   4       32.82       39.89      3.33 o
   3  -5   4      172.70      159.27      6.20 o
   4  -5   4        3.26       -4.23      8.72 o
   5  -5   4       59.88       51.97      5.23 o
   6  -5   4       10.40        1.44      8.74 o
   7  -5   4        1.54        3.35      8.53 o
  -8  -4   4        2.26      -12.80     12.80 o
  -7  -4   4       10.06        0.00      9.85 o
  -6  -4   4        8.64        3.88      8.67 o
  -5  -4   4       66.06       53.49      4.79 o
  -4  -4   4        5.30        6.49      2.75 o
  -3  -4   4      207.39      215.83      6.52 o
  -2  -4   4      202.17      241.62      7.40 o
  -1  -4   4      260.63      287.92      8.83 o
   0  -4   4     2662.21     2929.41     45.83 o
   1  -4   4      904.58      962.80     27.46 o
   2  -4   4      183.13      180.39      5.60 o
   3  -4   4      450.38      444.60     13.14 o
   4  -4   4        2.23       -7.21      7.21 o
   5  -4   4        3.43       -3.42      8.60 o
   6  -4   4        4.21       -1.34      9.21 o
   7  -4   4       16.95       37.85      5.11 o
   8  -4   4        3.11        3.68     12.21 o
  -8  -3   4        3.16        3.21      4.45 o
  -7  -3   4        1.65       -7.44     10.42 o
  -6  -3   4        0.15        1.26      8.80 o
  -5  -3   4       11.76        6.32      9.66 o
  -4  -3   4       16.65       14.93      2.96 o
  -3  -3   4      509.36      574.31     15.90 o
  -2  -3   4      206.17      215.01      6.57 o
  -1  -3   4      190.10      218.51      6.18 o
   0  -3   4      270.28      277.67      7.85 o
   1  -3   4       48.88       50.70      2.59 o
   2  -3   4        3.70       -1.23      4.93 o
   3  -3   4      234.10      227.17      6.92 o
   4  -3   4       33.16       43.54      3.70 o
   5  -3   4        1.48        1.77      3.17 o
   6  -3   4       20.36        8.84     11.64 o
   7  -3   4       11.44        5.98      4.69 o
   8  -3   4        5.45        5.27     10.09 o
  -8  -2   4        1.24       -3.47     10.12 o
  -7  -2   4        0.54        5.88     11.20 o
  -6  -2   4        1.91        7.41      3.19 o
  -5  -2   4       40.14       36.82      4.13 o
  -4  -2   4       52.16       54.80      3.98 o
  -3  -2   4       12.46       12.52      2.55 o
  -2  -2   4      591.92      565.62     13.84 o
  -1  -2   4       40.00       43.33      2.29 o
   0  -2   4     4658.86     4679.52     47.75 o
   1  -2   4      882.91      936.73     22.47 o
   2  -2   4      258.24      268.55      7.93 o
   3  -2   4        4.00       -0.66      5.10 o
   4  -2   4       26.44       17.79      3.14 o
   5  -2   4       61.28       71.45      4.93 o
   6  -2   4       25.87       23.71      4.25 o
   7  -2   4       13.28        7.13     10.95 o
   8  -2   4       12.84       11.79      4.82 o
  -8  -1   4        1.83        4.63      4.23 o
  -7  -1   4        1.17        5.87      3.74 o
  -6  -1   4        0.11       -8.33      8.33 o
  -5  -1   4        8.78        8.47      3.27 o
  -4  -1   4        0.55       -4.14      7.36 o
  -3  -1   4       87.15      106.74      4.17 o
  -2  -1   4      153.52      154.62      4.75 o
  -1  -1   4      162.48      181.99      5.69 o
   0  -1   4       48.16       38.78      2.06 o
   1  -1   4        7.49        0.40      4.30 o
   2  -1   4        0.55        0.00      3.93 o
   3  -1   4      612.62      609.93     15.75 o
   4  -1   4      255.07      236.84      7.53 o
   5  -1   4       23.09       22.71      3.50 o
   6  -1   4       20.03       17.32      3.71 o
   7  -1   4        1.99        5.48      9.30 o
   8  -1   4        0.87       -1.63      8.76 o
  -8   0   4        5.38      -10.50     12.86 o
  -7   0   4       16.66       -4.43     12.28 o
  -6   0   4        4.34       -3.71      9.33 o
  -5   0   4       16.17       21.41      3.84 o
  -4   0   4      187.79      186.14      6.30 o
  -3   0   4       33.30       24.19      2.77 o
  -2   0   4      251.50      264.80      7.57 o
  -1   0   4       43.31       55.10      2.31 o
   0   0   4     3801.93     3875.47     38.21 o
   1   0   4      349.77      376.65      8.93 o
   2   0   4       12.32       13.48      1.63 o
   3   0   4       72.59       87.34      3.57 o
   4   0   4       70.60       68.42      4.07 o
   5   0   4       48.80       55.15      4.13 o
   6   0   4        0.72       -4.41      9.09 o
   7   0   4       43.04       54.05      5.66 o
   8   0   4        6.06      -11.08     12.16 o
  -8   1   4        6.65        8.89      4.81 o
  -7   1   4        5.88       12.27      3.94 o
  -6   1   4        1.65        0.00      8.15 o
  -5   1   4      104.73      100.01      5.95 o
  -4   1   4       16.95       18.57      3.06 o
  -3   1   4      273.52      274.06      9.02 o
  -2   1   4        0.01        0.08      1.63 o
  -1   1   4      225.77      221.55      6.09 o
   0   1   4     5858.10     5825.95     46.65 o
   1   1   4        4.59        1.06      3.92 o
   2   1   4     1257.04     1214.61     24.37 o
   3   1   4        8.90       15.54      2.33 o
   4   1   4        1.43        2.81      5.07 o
   5   1   4       21.58       23.59      3.27 o
   6   1   4        1.48        1.98      3.23 o
   7   1   4        7.04       11.93      3.49 o
   8   1   4        4.51        1.55     11.52 o
   9   1   4        1.27       -5.50     11.45 o
  -8   2   4        9.05        3.33      5.24 o
  -7   2   4        0.33       -4.62      9.63 o
  -6   2   4        0.54       -1.29      3.73 o
  -5   2   4        0.59        5.36      7.80 o
  -4   2   4       67.49       61.18      4.27 o
  -3   2   4        6.06        6.69      2.31 o
  -2   2   4     1180.24     1269.88     29.01 o
  -1   2   4      563.06      597.91     17.49 o
   0   2   4       18.44       30.74      1.90 o
   1   2   4      233.48      225.80      7.10 o
   2   2   4        0.98        2.64      3.40 o
   3   2   4       32.65       32.62      2.61 o
   4   2   4      163.67      154.71      5.37 o
   5   2   4        1.68       -3.49      6.53 o
   6   2   4        0.00        0.00      8.68 o
   7   2   4        1.69        7.09      3.47 o
   8   2   4        0.37        2.56      4.05 o
   9   2   4        3.55       15.71      4.23 o
  -7   3   4        2.82        3.19      9.82 o
  -6   3   4        2.69      -10.31     10.31 o
  -5   3   4       10.47        6.53      3.51 o
  -4   3   4        0.00        1.54      2.66 o
  -3   3   4       26.10       37.10      3.45 o
  -2   3   4       64.19       68.47      3.50 o
  -1   3   4      492.10      575.91     13.05 o
   0   3   4       24.85       31.65      1.96 o
   1   3   4      145.46      144.94      3.96 o
   2   3   4        4.84        2.84      4.64 o
   3   3   4     1047.31     1071.47     27.45 o
   4   3   4      100.91      111.92      4.60 o
   5   3   4      293.52      293.27      8.92 o
   6   3   4        0.07        1.25      3.07 o
   7   3   4        1.54        8.17      3.54 o
   8   3   4        0.06        1.53      7.67 o
   9   3   4        4.44        3.61     11.98 o
  -7   4   4        0.38      -12.52     12.52 o
  -6   4   4        0.84        1.41      7.83 o
  -5   4   4        2.80       -8.77      8.77 o
  -4   4   4        7.85       12.81      3.12 o
  -3   4   4      684.19      711.73     20.12 o
  -2   4   4        3.44        3.70      2.27 o
  -1   4   4     1148.89     1219.48     28.56 o
   0   4   4       12.24       14.45      1.83 o
   1   4   4       54.52       53.77      2.48 o
   2   4   4       85.64       70.19      2.82 o
   3   4   4      577.33      516.45     14.00 o
   4   4   4       81.65       84.44      4.29 o
   5   4   4       18.66       17.25      3.31 o
   6   4   4        0.11        6.56      3.06 o
   7   4   4        5.65        2.61      3.41 o
   8   4   4        1.91       -6.18     12.16 o
   9   4   4        0.00       13.00      4.20 o
  -7   5   4        7.47       11.87      4.48 o
  -6   5   4        0.04       -4.45     11.20 o
  -5   5   4       13.92       17.40      4.13 o
  -4   5   4       13.63        8.84      3.76 o
  -3   5   4       12.16       14.27      3.26 o
  -2   5   4      182.40      189.01      5.98 o
  -1   5   4       61.57       58.91      3.42 o
   0   5   4       23.72       27.18      2.58 o
   1   5   4        1.43       -3.95      5.13 o
   2   5   4        2.55       -2.99      4.19 o
   3   5   4      111.27      106.25      4.42 o
   4   5   4      119.62      115.53      5.04 o
   5   5   4      119.80      118.43      5.90 o
   6   5   4        4.30       -3.38      7.56 o
   7   5   4        0.91        1.56      3.36 o
   8   5   4        6.89       -6.28     12.36 o
   9   5   4        0.05      -11.89     11.89 o
  -7   6   4        2.03      -12.27     12.27 o
  -6   6   4        6.46        6.29     10.67 o
  -5   6   4        0.85        5.39      9.13 o
  -4   6   4        0.03       -5.75      8.52 o
  -2   6   4      557.63      547.20     17.73 o
  -1   6   4       63.35       57.52      3.71 o
   0   6   4      319.83      374.38     12.87 o
   1   6   4        0.69        0.66      4.30 o
   2   6   4      496.86      522.14     15.46 o
   3   6   4      168.65      183.85      5.71 o
   4   6   4      121.56      115.71      5.24 o
   5   6   4        0.85       -3.01      5.77 o
   6   6   4        0.83        5.88      7.53 o
   7   6   4        0.07       -2.76      8.03 o
   8   6   4        7.62        8.31      4.41 o
  -6   7   4       16.43       22.35      4.61 o
  -5   7   4        0.47       -8.57      8.57 o
  -4   7   4        5.07        2.50      9.85 o
  -3   7   4       19.30       13.90      3.72 o
  -2   7   4        4.34       -4.74      6.21 o
  -1   7   4      106.15      101.87      4.83 o
   0   7   4      448.79      463.72     12.99 o
   1   7   4        8.12       10.48      2.37 o
   2   7   4      272.42      263.26      7.71 o
   3   7   4       27.82       25.48      3.28 o
   4   7   4        1.73        4.54      2.39 o
   5   7   4       11.25       15.93      3.39 o
   6   7   4        6.99        1.24      8.12 o
   7   7   4       36.45       42.32      4.95 o
   8   7   4        1.56        4.98     10.37 o
  -6   8   4        4.80       -5.38     14.23 o
  -5   8   4        8.69        7.81     12.00 o
  -4   8   4        0.19       -4.09      7.09 o
  -3   8   4       17.14       18.75      3.90 o
  -2   8   4       22.86       24.94      3.48 o
  -1   8   4       89.85       94.54      5.06 o
   0   8   4      357.29      399.73     11.28 o
   1   8   4       22.03       20.42      3.36 o
   2   8   4     1385.78     1362.66     40.03 o
   3   8   4       13.06       12.20      3.21 o
   4   8   4       50.31       56.32      4.50 o
   5   8   4       47.20       46.07      4.48 o
   6   8   4        8.73       16.44      3.85 o
   7   8   4        2.88       -6.02      9.99 o
   8   8   4        2.63        5.18      9.92 o
  -5   9   4        1.01        2.82      4.45 o
  -4   9   4        8.35        5.71      4.29 o
  -3   9   4        2.85        5.29      7.71 o
  -2   9   4        1.09        0.00      8.22 o
  -1   9   4        0.76       -2.17      7.82 o
   0   9   4      100.25      100.62      5.57 o
   1   9   4        2.40        4.95      7.20 o
   2   9   4       69.44       62.47      4.33 o
   3   9   4       24.56        4.19     10.16 o
   4   9   4       33.33       29.64      3.93 o
   5   9   4      144.04      152.97      7.32 o
   6   9   4        5.48        5.62     10.70 o
   7   9   4       17.55       24.64      4.52 o
   8   9   4        7.17       19.26      4.34 o
  -5  10   4        0.39       -2.13      4.34 o
  -4  10   4        0.74        4.07      4.07 o
  -3  10   4       76.82       86.77      6.45 o
  -2  10   4       10.41        0.00      9.71 o
  -1  10   4       90.53       89.58      6.08 o
   0  10   4       10.39        2.30      8.14 o
   1  10   4       10.94       16.42      3.19 o
   2  10   4        0.02        0.19      3.22 o
   3  10   4        0.02       -8.01      8.01 o
   4  10   4      116.21       94.35      6.14 o
   5  10   4        3.50       -8.16      9.42 o
   6  10   4        5.00        1.51      9.88 o
   7  10   4        5.72        3.37     12.62 o
  -4  11   4       15.44       18.08      5.19 o
  -3  11   4        2.96       -6.43     11.36 o
  -2  11   4       10.45      -21.48     21.48 o
  -1  11   4       46.37       46.38      5.10 o
   0  11   4       93.70       82.18      5.75 o
   1  11   4       14.82       -7.56      9.26 o
   2  11   4      183.76      173.92      7.86 o
   3  11   4       18.89        2.60     11.18 o
   4  11   4       23.43       18.99      4.23 o
   5  11   4       73.00       71.83      6.03 o
   6  11   4        0.99        4.06      3.95 o
   7  11   4        5.31        7.79      4.77 o
  -3  12   4        8.59       -3.53     13.46 o
  -2  12   4        1.52        3.25      7.28 o
  -1  12   4       45.38       36.75      5.31 o
   0  12   4       10.63       20.76      3.98 o
   1  12   4       16.13       19.05      4.37 o
   2  12   4       12.72        7.05      9.02 o
   3  12   4       14.08        9.62      3.85 o
   4  12   4        0.03        4.03      3.00 o
   5  12   4        0.58        1.61      9.82 o
   6  12   4        0.00      -11.34     11.34 o
  -2  13   4        0.05       -3.00      4.36 o
  -1  13   4        3.15       -5.07      8.77 o
   0  13   4        0.64       -4.84     10.83 o
   1  13   4        0.63       -4.72      9.83 o
   2  13   4       31.23       39.98      4.81 o
   3  13   4        2.76        6.92      3.93 o
   4  13   4       11.42       18.00      4.54 o
   5  13   4        2.67        5.28     10.99 o
   0  14   4        0.65      -14.55     14.55 o
   1  14   4        2.26        0.00      9.57 o
   2  14   4        1.01      -12.65     12.65 o
   3  14   4        0.02      -11.29     11.29 o
   4  14   4        2.06       -1.82     11.67 o
  -3 -12   5        0.52        0.00      8.70 o
  -2 -12   5        7.82        6.59      4.60 o
  -1 -12   5        0.01      -13.59     13.59 o
   1 -12   5       21.03       24.04      5.01 o
   2 -12   5        5.65        1.84     12.89 o
  -5 -11   5        2.60        0.00     11.05 o
  -4 -11   5        4.53       -1.71     13.16 o
  -3 -11   5        0.77       -3.24     10.24 o
  -2 -11   5        0.52        6.24      3.82 o
  -1 -11   5       27.64       27.10      5.15 o
   0 -11   5        0.64        0.00      9.26 o
   1 -11   5        0.63        1.59      3.55 o
   2 -11   5        0.00      -11.79     11.79 o
   3 -11   5        0.94      -12.84     12.84 o
  -5 -10   5        2.83        3.41      9.66 o
  -4 -10   5        0.71       -7.87      8.76 o
  -3 -10   5        0.94        4.42      8.47 o
  -2 -10   5       18.33       15.51      4.23 o
  -1 -10   5      133.97      120.12      7.02 o
   0 -10   5       12.30        7.16      4.09 o
   1 -10   5       18.02        2.86     11.25 o
   2 -10   5       20.11       16.05      4.11 o
   3 -10   5        0.76       -4.85     10.09 o
   4 -10   5        1.30       -2.35      4.58 o
  -6  -9   5        0.07        1.76      7.65 o
  -5  -9   5        0.01       -3.43      3.98 o
  -4  -9   5       17.25       17.36      4.42 o
  -3  -9   5      134.42      123.03      6.99 o
  -2  -9   5       10.79       16.97      3.90 o
  -1  -9   5       71.10       66.69      5.25 o
   0  -9   5       42.53       41.17      4.86 o
   1  -9   5       27.18       24.96      4.42 o
   2  -9   5       73.00       79.20      5.89 o
   3  -9   5        0.16        2.93      9.70 o
   4  -9   5        0.60        0.00     10.40 o
   5  -9   5        7.89       -5.34     11.94 o
  -7  -8   5       25.21       31.28      6.06 o
  -6  -8   5        0.02        4.95     10.31 o
  -5  -8   5        7.61      -10.53     10.53 o
  -4  -8   5      122.00      126.48      7.13 o
  -3  -8   5      193.52      198.91      8.04 o
  -2  -8   5       20.02       22.36      3.85 o
  -1  -8   5      306.58      311.36      9.34 o
   0  -8   5      113.07      111.03      6.05 o
   1  -8   5      105.89      106.43      6.14 o
   2  -8   5      269.45      271.43      9.27 o
   3  -8   5       15.61        2.64     10.90 o
   4  -8   5       28.85       29.49      5.21 o
   5  -8   5        8.12       14.18      4.15 o
   6  -8   5        0.40        1.84     13.65 o
  -7  -7   5        6.21      -12.02     12.02 o
  -6  -7   5       34.23       40.27      5.24 o
  -5  -7   5        3.29        5.51      9.94 o
  -4  -7   5      181.99      176.73      8.01 o
  -3  -7   5       22.30       19.11      3.81 o
  -2  -7   5       87.21       82.04      5.25 o
  -1  -7   5       17.64       19.92      3.50 o
   0  -7   5      214.28      204.82      7.24 o
   1  -7   5       19.51       17.77      3.51 o
   2  -7   5       39.60       35.84      4.21 o
   3  -7   5       45.45       50.86      5.05 o
   4  -7   5       16.81       16.87      4.09 o
   5  -7   5        8.91        5.51      4.06 o
   6  -7   5        0.01        1.71      9.51 o
  -7  -6   5        0.29       -1.13      4.29 o
  -6  -6   5        4.43      -21.71     21.71 o
  -5  -6   5        0.82        5.82      3.23 o
  -4  -6   5       41.59       45.17      4.28 o
  -3  -6   5        0.02       -4.07      8.00 o
  -2  -6   5      132.68      126.60      5.68 o
  -1  -6   5      490.50      452.17     11.58 o
   0  -6   5       44.18       40.95      3.85 o
   1  -6   5       13.36       11.53      2.64 o
   2  -6   5        1.78       -2.91      7.31 o
   3  -6   5       16.46        5.91      4.12 o
   4  -6   5       12.74       19.00      3.86 o
   5  -6   5        3.68        5.31      3.65 o
   6  -6   5        0.23       -1.59      8.54 o
   7  -6   5        0.04        6.98      4.32 o
  -7  -5   5        1.16      -12.69     12.69 o
  -6  -5   5        0.11        2.83     10.01 o
  -5  -5   5       10.58      -10.60     10.60 o
  -4  -5   5       15.16       14.34      3.54 o
  -3  -5   5       50.12       52.99      4.27 o
  -2  -5   5       65.82       39.19      5.19 o
  -1  -5   5        8.26       -3.90      6.38 o
   0  -5   5       41.48       44.45      3.38 o
   1  -5   5       94.37      108.14      5.01 o
   2  -5   5       64.11       59.13      4.29 o
   3  -5   5        0.10        2.90      8.03 o
   4  -5   5       98.81      123.18      6.03 o
   5  -5   5       85.04       78.32      6.06 o
   6  -5   5        1.10       -8.87     10.24 o
   7  -5   5       14.91       -6.84     12.79 o
  -8  -4   5        1.32        7.40     11.69 o
  -7  -4   5        2.41       -1.59     10.19 o
  -6  -4   5        0.07        5.46      9.25 o
  -5  -4   5       20.45       16.33      4.18 o
  -4  -4   5       44.93       48.11      4.12 o
  -3  -4   5       11.73       12.20      2.92 o
  -2  -4   5       61.53       51.13      3.55 o
  -1  -4   5     2975.72     3175.05     52.21 o
   0  -4   5        5.95       -6.91      6.91 o
   1  -4   5     2537.05     2607.20     48.14 o
   2  -4   5       70.83       76.74      4.08 o
   3  -4   5        0.79        0.87      5.30 o
   4  -4   5        3.59        3.04      7.64 o
   5  -4   5       29.40        7.10      8.69 o
   6  -4   5       24.61       23.04      4.50 o
   7  -4   5        8.53        4.03      4.24 o
  -8  -3   5        2.09      -13.86     13.86 o
  -7  -3   5       16.55       25.46      4.65 o
  -6  -3   5       60.57       59.48      5.33 o
  -5  -3   5       42.34       44.77      4.68 o
  -4  -3   5        7.08        5.70      6.98 o
  -3  -3   5      202.74      218.97      6.47 o
  -2  -3   5       24.31       25.24      2.67 o
  -1  -3   5      848.69      944.24     27.00 o
   0  -3   5        0.28        2.36      4.93 o
   1  -3   5      253.52      324.03      9.12 o
   2  -3   5        1.29        0.45      1.90 o
   3  -3   5       14.72       10.91      3.00 o
   4  -3   5       83.65       88.53      4.95 o
   5  -3   5       78.77       83.68      5.67 o
   6  -3   5        0.47        3.68      3.26 o
   7  -3   5        0.00       -3.06     10.37 o
   8  -3   5       11.23       10.72     13.13 o
  -8  -2   5        0.29        5.41     10.37 o
  -7  -2   5       25.12       24.63      5.14 o
  -6  -2   5        1.54        5.43      3.58 o
  -5  -2   5       76.02       72.50      5.52 o
  -4  -2   5       10.25        8.55      3.22 o
  -3  -2   5       17.86       19.58      2.85 o
  -2  -2   5      141.71      129.19      4.54 o
  -1  -2   5      432.66      439.72     12.32 o
   0  -2   5        0.35        0.45      1.55 o
   1  -2   5      522.33      532.36     13.22 o
   2  -2   5        2.17        2.54      1.85 o
   3  -2   5      406.25      426.51     11.98 o
   4  -2   5       33.15       36.77      3.62 o
   5  -2   5        3.69        8.61      2.96 o
   6  -2   5        3.71       -8.62      8.62 o
   7  -2   5        1.17        0.24      3.86 o
   8  -2   5        0.13       -5.14      9.84 o
  -8  -1   5        1.64        0.30      4.67 o
  -7  -1   5        0.74        1.28      4.05 o
  -6  -1   5       22.44       17.69      4.35 o
  -5  -1   5        8.53        6.13      3.61 o
  -4  -1   5        0.00        5.38      6.59 o
  -3  -1   5      140.42      172.20      5.38 o
  -2  -1   5       19.20       13.48      2.26 o
  -1  -1   5       12.26       17.05      1.82 o
   0  -1   5       46.73       48.51      2.32 o
   1  -1   5      593.61      563.27     13.04 o
   2  -1   5       10.30       11.78      2.02 o
   3  -1   5       12.71       18.14      2.35 o
   4  -1   5      123.90      118.57      5.33 o
   5  -1   5        4.07        4.40      2.60 o
   6  -1   5        4.95       -8.23      9.48 o
   7  -1   5        1.13        5.60     10.10 o
   8  -1   5        0.06       -1.65     11.34 o
  -8   0   5        3.23        8.77      4.79 o
  -7   0   5        0.01        7.71      9.88 o
  -6   0   5        7.07        6.93      3.84 o
  -5   0   5       17.39       15.53      4.09 o
  -4   0   5       17.10       15.80      3.20 o
  -3   0   5       74.81       81.18      4.21 o
  -2   0   5       14.22       11.88      2.29 o
  -1   0   5       10.05       10.70      1.58 o
   0   0   5       53.57       50.10      2.36 o
   1   0   5      143.56      147.37      4.21 o
   2   0   5       20.02       27.02      2.03 o
   3   0   5       31.70       32.82      2.79 o
   4   0   5      408.56      403.30     11.93 o
   5   0   5        0.05       -5.63      6.90 o
   6   0   5        9.77        5.67      3.65 o
   7   0   5        7.55        4.07      9.10 o
   8   0   5        1.47       -1.61      4.05 o
  -8   1   5        0.01      -11.93     11.93 o
  -7   1   5        4.88        8.09      4.57 o
  -6   1   5        0.07       -1.32      9.04 o
  -5   1   5        0.16       -8.80      8.80 o
  -4   1   5       24.96       22.23      3.38 o
  -3   1   5       53.63       46.14      3.33 o
  -2   1   5      139.94      141.80      4.51 o
  -1   1   5        0.89        2.47      3.59 o
   0   1   5       17.78       19.89      1.77 o
   1   1   5        1.46        3.05      3.87 o
   2   1   5      775.59      858.61     22.61 o
   3   1   5        0.36        1.21      4.99 o
   4   1   5       22.61       33.09      3.44 o
   5   1   5       13.88       18.60      3.20 o
   6   1   5       30.45       24.75      4.18 o
   7   1   5        5.54        7.97      3.79 o
   8   1   5        0.10        1.58     10.33 o
   9   1   5        1.20        7.10      3.99 o
  -7   2   5        2.29        1.60      8.92 o
  -6   2   5       30.04       27.26      4.82 o
  -5   2   5        0.44        4.52      8.61 o
  -4   2   5       84.75       78.63      4.95 o
  -3   2   5      228.37      221.88      6.47 o
  -2   2   5      528.69      567.71     14.89 o
  -1   2   5      252.00      285.07      7.93 o
   0   2   5      212.99      218.79      6.37 o
   1   2   5      275.11      350.54      9.76 o
   2   2   5        8.94       10.48      1.80 o
   3   2   5      578.62      556.58     14.64 o
   4   2   5      408.34      396.91     11.97 o
   5   2   5      112.22      115.50      5.89 o
   6   2   5        1.17        4.38      6.93 o
   7   2   5       49.72       54.91      5.38 o
   8   2   5        6.60       -4.67     11.12 o
   9   2   5        2.77       -3.66      4.55 o
  -7   3   5        3.14       17.61      4.03 o
  -6   3   5        6.05       10.26      3.80 o
  -5   3   5       44.56       47.62      4.69 o
  -4   3   5        0.53       -0.98      7.13 o
  -3   3   5      247.89      245.39      7.09 o
  -2   3   5       50.87       50.08      3.27 o
  -1   3   5      593.28      667.34     15.18 o
   0   3   5       36.46       36.70      2.37 o
   1   3   5     6682.47     6571.39     60.25 o
   2   3   5      501.87      544.09     13.12 o
   3   3   5        7.61       15.49      2.40 o
   4   3   5      138.88      138.84      5.41 o
   5   3   5       31.81       26.48      3.54 o
   6   3   5        7.80       13.19      3.70 o
   7   3   5        6.31        3.93      8.19 o
   8   3   5        0.39       10.35      4.19 o
   9   3   5        0.58       -1.82     11.67 o
  -7   4   5        8.21        6.86      9.07 o
  -6   4   5        1.39        8.76     10.73 o
  -5   4   5       65.26       72.67      5.40 o
  -4   4   5       18.76       20.08      3.50 o
  -3   4   5       43.69       43.76      3.88 o
  -2   4   5      376.90      380.12     11.27 o
  -1   4   5       10.24       13.37      2.33 o
   0   4   5      407.54      427.94     12.34 o
   1   4   5     1166.88     1181.46     27.45 o
   2   4   5      271.95      301.80      8.35 o
   3   4   5        3.35       -5.65      5.65 o
   4   4   5      256.21      271.06      7.87 o
   5   4   5       59.08       53.97      4.38 o
   6   4   5        1.14       -8.05      8.05 o
   7   4   5       28.26       42.17      4.74 o
   8   4   5        9.10        6.25     13.61 o
   9   4   5        1.75       -9.14     13.56 o
  -7   5   5        0.57      -12.01     12.01 o
  -6   5   5        0.72       -1.53     11.17 o
  -5   5   5        9.93        5.23      8.87 o
  -4   5   5        5.17        4.07      3.70 o
  -3   5   5        0.52       -7.71      7.71 o
  -2   5   5      169.49      190.03      6.86 o
  -1   5   5       47.62       51.16      3.34 o
   0   5   5       41.88       50.00      3.18 o
   1   5   5       13.05       18.97      2.40 o
   2   5   5        6.96       -5.95      5.95 o
   3   5   5      118.25      137.28      4.99 o
   4   5   5        7.85       12.02      2.80 o
   5   5   5       25.82       32.96      3.87 o
   6   5   5      117.83      118.69      6.80 o
   7   5   5       38.01       38.30      4.85 o
   8   5   5       11.04       12.68      4.84 o
   9   5   5        0.73        0.00     10.12 o
  -6   6   5        1.18        1.62      9.87 o
  -5   6   5       25.68       26.72      4.93 o
  -4   6   5       61.47       56.61      5.01 o
  -3   6   5       17.49       12.50      3.46 o
  -2   6   5      187.68      182.92      6.49 o
  -1   6   5      190.01      198.47      6.19 o
   0   6   5        4.25        6.84      2.11 o
   1   6   5     1705.03     1786.88     40.24 o
   2   6   5       10.62        2.88      6.27 o
   3   6   5      242.07      263.80      7.69 o
   4   6   5      173.77      194.07      6.76 o
   5   6   5       18.86        1.03      8.77 o
   6   6   5       59.38       68.12      5.41 o
   7   6   5        2.36       -4.18      9.35 o
   8   6   5       17.18       25.94      4.44 o
  -6   7   5       11.19       12.92      4.95 o
  -5   7   5        0.92        1.00      3.74 o
  -4   7   5       89.63       90.16      6.31 o
  -3   7   5       16.76        6.75      9.94 o
  -2   7   5       46.97       52.74      4.26 o
  -1   7   5       35.13       35.87      3.51 o
   0   7   5        5.74        6.28      2.40 o
   1   7   5      108.27      109.11      4.71 o
   2   7   5       37.73       36.33      3.29 o
   3   7   5      183.21      177.68      6.27 o
   4   7   5       96.66       91.08      5.09 o
   5   7   5        9.49      -10.49     10.49 o
   6   7   5        2.24        3.77      8.97 o
   7   7   5        2.92        4.34      8.32 o
   8   7   5        0.00        0.00     12.28 o
  -6   8   5        3.61       -1.84      8.81 o
  -5   8   5        6.70       10.17      4.31 o
  -4   8   5       21.75       21.78      4.53 o
  -3   8   5       29.70       30.69      4.34 o
  -2   8   5        7.46       10.62      3.29 o
  -1   8   5        0.58        4.98      7.25 o
   0   8   5      262.80      258.04      7.83 o
   1   8   5      256.61      236.48      7.31 o
   2   8   5       57.50       67.18      4.38 o
   3   8   5        2.59        6.26      2.79 o
   4   8   5      165.86      155.40      6.62 o
   5   8   5        1.83        2.35      7.24 o
   6   8   5       28.20       34.57      4.41 o
   7   8   5       21.29       22.75      4.76 o
   8   8   5        3.21        8.39      4.41 o
  -5   9   5        0.85        0.00     11.99 o
  -4   9   5        6.98       13.50      4.18 o
  -3   9   5        5.88        9.28      3.91 o
  -2   9   5      117.77      120.42      6.77 o
  -1   9   5        0.58        5.58      7.15 o
   0   9   5      119.48      117.41      5.63 o
   1   9   5      492.74      499.07     15.63 o
   2   9   5        0.68        4.10      5.42 o
   3   9   5      195.23      200.47      7.57 o
   4   9   5        6.98       11.12      3.17 o
   5   9   5        3.42        7.60      9.31 o
   6   9   5        6.23       -1.42     11.42 o
   7   9   5        2.56       -1.60     10.24 o
   8   9   5        4.44      -14.16     14.16 o
  -4  10   5        0.83       -9.70      9.70 o
  -3  10   5        7.10        2.98      4.35 o
  -2  10   5       10.27       11.05      3.91 o
  -1  10   5       15.70       10.19      3.61 o
   0  10   5       27.36       27.10      3.79 o
   1  10   5       18.09       16.97      3.55 o
   2  10   5        0.43        1.15      3.21 o
   3  10   5        3.59       -7.12      8.22 o
   4  10   5      107.10      101.85      6.18 o
   5  10   5        0.84      -10.99     10.99 o
   6  10   5      108.02      120.37      7.23 o
   7  10   5        3.77      -10.71     10.71 o
  -4  11   5        1.26        0.00     10.87 o
  -3  11   5        1.37       -4.91     10.99 o
  -2  11   5       81.31       82.12      6.52 o
  -1  11   5        5.91       -6.95      9.74 o
   0  11   5       91.59       95.38      5.93 o
   1  11   5        9.19        2.56      7.25 o
   2  11   5        2.27        2.56      7.25 o
   3  11   5       20.53       18.20      3.83 o
   4  11   5       64.04       58.23      5.55 o
   5  11   5        6.99        5.97      8.70 o
   6  11   5        9.23       -3.26     14.21 o
   7  11   5        2.15        3.30      4.40 o
  -3  12   5        7.64        1.80     13.32 o
  -2  12   5       17.14        9.92     12.15 o
  -1  12   5        0.72       24.20      4.02 o
   0  12   5       26.83       26.46      4.61 o
   1  12   5       35.99       41.48      4.95 o
   2  12   5        1.37        3.80      3.38 o
   3  12   5       14.68        2.91     10.90 o
   4  12   5        0.02       -4.57      8.74 o
   5  12   5        1.38       -8.43      8.43 o
   6  12   5        0.54       -5.27     10.97 o
  -2  13   5        0.62        5.47     10.46 o
  -1  13   5        0.06       -3.42      9.05 o
   0  13   5        4.64        4.63      4.05 o
   1  13   5        5.48        1.59     10.43 o
   2  13   5        0.54       -3.16     10.01 o
   3  13   5       26.39        6.44     12.87 o
   4  13   5        1.44        3.34     10.30 o
   5  13   5        0.24      -12.61     12.61 o
   0  14   5        1.23        3.01      3.88 o
   1  14   5        1.94        7.34      3.95 o
   2  14   5        0.03        2.33      3.87 o
   3  14   5        0.35        7.09      3.83 o
   4  14   5        1.30        1.83     11.13 o
  -3 -12   6        0.00       -5.59      9.68 o
  -2 -12   6        1.17       -9.02     10.98 o
  -1 -12   6        0.69       -3.56      9.42 o
   0 -12   6        1.00        5.37     10.29 o
   1 -12   6        3.56       -1.84      8.80 o
  -4 -11   6        4.86       18.31      4.17 o
  -2 -11   6        0.24       -8.21     10.77 o
  -1 -11   6        2.57       -3.23     10.95 o
   1 -11   6        8.29        5.54      4.15 o
   2 -11   6        0.20        5.22      9.04 o
   3 -11   6        2.44       11.40      4.54 o
  -5 -10   6        0.77        1.50      4.32 o
  -4 -10   6        0.12       -9.96     10.76 o
  -3 -10   6       10.23       12.73      4.03 o
  -2 -10   6       13.22       14.68      3.54 o
  -1 -10   6       11.61        9.25      4.15 o
   0 -10   6        4.12        4.39      3.59 o
   1 -10   6        7.31        3.01      9.97 o
   2 -10   6        0.26        4.73      9.05 o
   4 -10   6        5.17        7.30      4.41 o
  -6  -9   6        0.27        4.61      4.42 o
  -5  -9   6       17.16       12.81      4.76 o
  -4  -9   6        8.05        1.53     11.36 o
  -3  -9   6       39.28       41.58      5.21 o
  -2  -9   6       95.27       97.28      6.72 o
  -1  -9   6        0.26       -9.04      9.04 o
   0  -9   6      196.76      224.26      8.48 o
   1  -9   6       57.13       57.97      4.91 o
   2  -9   6       19.28       17.33      4.47 o
   3  -9   6       85.24       84.62      6.79 o
   4  -9   6       27.51       10.01     13.55 o
   5  -9   6       14.14       19.32      5.44 o
  -6  -8   6       15.45       10.72      4.92 o
  -5  -8   6       74.98       80.09      6.57 o
  -4  -8   6        8.36       11.80      4.30 o
  -3  -8   6        6.06      -11.45     11.45 o
  -2  -8   6      217.69      211.42      8.30 o
  -1  -8   6        0.50        3.56      6.17 o
   0  -8   6       17.16        8.87      3.50 o
   1  -8   6      127.00      126.83      6.95 o
   2  -8   6        0.26        3.85      8.61 o
   3  -8   6       33.99       39.54      4.99 o
   4  -8   6       14.21       13.72      4.08 o
   5  -8   6        3.31       -3.39     11.49 o
  -7  -7   6        2.43      -13.27     13.27 o
  -6  -7   6       24.75       26.86      5.43 o
  -5  -7   6       11.20       19.25      4.10 o
  -4  -7   6        6.12        1.31     10.74 o
  -3  -7   6       37.01       39.85      4.77 o
  -2  -7   6        0.18        1.11      7.30 o
  -1  -7   6       44.62       37.37      4.16 o
   0  -7   6       34.26       46.44      4.17 o
   1  -7   6       19.48       21.23      3.63 o
   2  -7   6        2.20        2.31      7.12 o
   3  -7   6        0.08       -8.80     10.13 o
   4  -7   6       31.19       38.30      4.84 o
   5  -7   6        3.97        9.63      4.33 o
   6  -7   6       15.37      -12.33     15.45 o
  -7  -6   6        0.93       -1.19      4.14 o
  -6  -6   6        0.02        4.69      8.13 o
  -5  -6   6        3.79        5.51      3.73 o
  -4  -6   6       15.33       -2.44     11.46 o
  -3  -6   6        0.05       -8.72      8.72 o
  -2  -6   6        4.87        1.01      7.50 o
  -1  -6   6        3.49        4.80      7.37 o
   0  -6   6       65.30       61.84      4.45 o
   1  -6   6       40.16       38.44      4.14 o
   2  -6   6        6.99       -7.90      7.90 o
   3  -6   6        9.54        7.59      3.62 o
   4  -6   6        8.55        8.49      3.88 o
   5  -6   6        9.68       10.56      3.78 o
   6  -6   6        0.43       -2.18      4.11 o
  -7  -5   6       10.38      -12.77     12.77 o
  -6  -5   6        1.56        2.00      3.58 o
  -5  -5   6       34.61       30.90      4.54 o
  -4  -5   6       25.62       30.32      4.06 o
  -3  -5   6       56.46       58.36      4.70 o
  -2  -5   6        0.06        2.76      5.75 o
  -1  -5   6       64.49       74.73      4.41 o
   0  -5   6        0.52       -6.91      6.91 o
   1  -5   6       14.20       21.85      2.99 o
   2  -5   6        0.32       -5.59      6.85 o
   3  -5   6      436.58      467.30     12.98 o
   4  -5   6       24.21       17.87      3.90 o
   5  -5   6       66.75       75.45      5.87 o
   6  -5   6        4.06        1.53      7.64 o
   7  -5   6        1.50       -1.76     10.39 o
  -7  -4   6        1.66        7.25      4.23 o
  -6  -4   6        0.17       -4.34      9.70 o
  -5  -4   6       57.52       60.72      5.19 o
  -4  -4   6       38.47       33.13      4.38 o
  -3  -4   6      254.54      241.25      7.57 o
  -2  -4   6        0.12        0.00      6.19 o
  -1  -4   6       61.07       70.71      4.18 o
   0  -4   6      232.38      260.40      7.40 o
   1  -4   6      670.02      675.99     18.73 o
   2  -4   6       23.39       18.40      2.88 o
   3  -4   6      194.65      209.33      7.24 o
   4  -4   6        1.67        4.28      7.26 o
   5  -4   6       40.13       39.96      4.66 o
   6  -4   6       16.63       14.08      4.33 o
   7  -4   6        2.17       -4.97     11.12 o
  -7  -3   6        5.16        6.56      8.67 o
  -6  -3   6        2.31        0.00      7.70 o
  -5  -3   6      105.31      100.49      5.82 o
  -4  -3   6        0.95       -8.56      8.56 o
  -3  -3   6      870.41      884.36     23.01 o
  -2  -3   6       12.23       12.31      2.85 o
  -1  -3   6      426.22      450.77     14.29 o
   0  -3   6      651.90      670.10     17.05 o
   1  -3   6      258.42      295.47      8.53 o
   2  -3   6        1.23        2.26      5.06 o
   3  -3   6      603.82      588.83     19.17 o
   4  -3   6       38.44       43.32      4.21 o
   5  -3   6       30.30       39.02      4.21 o
   6  -3   6       39.18       45.60      4.98 o
   7  -3   6        0.09      -12.58     12.58 o
   8  -3   6        6.40       -5.48     13.04 o
  -7  -2   6        0.10        0.81      4.25 o
  -6  -2   6       12.52       13.58      4.32 o
  -5  -2   6       79.19       84.49      6.04 o
  -4  -2   6       20.72       19.40      3.34 o
  -3  -2   6      258.99      256.54      7.97 o
  -2  -2   6     1117.20     1112.17     32.52 o
  -1  -2   6        9.76       11.65      2.20 o
   0  -2   6      669.22      799.26     17.34 o
   1  -2   6        5.20        6.24      1.87 o
   2  -2   6      405.65      416.96     11.18 o
   3  -2   6      437.60      443.28     12.79 o
   4  -2   6       46.72       46.26      4.05 o
   5  -2   6       67.45       69.36      5.18 o
   6  -2   6       15.54        6.39     10.76 o
   7  -2   6        1.91       -5.21      5.21 o
   8  -2   6        0.64       -2.92      4.54 o
  -7  -1   6        0.28        0.00     11.16 o
  -6  -1   6       32.26       24.66      5.33 o
  -5  -1   6        2.01       -1.16      6.85 o
  -4  -1   6       85.34       75.05      5.10 o
  -3  -1   6      132.60      158.82      5.88 o
  -2  -1   6      113.57      111.50      4.63 o
  -1  -1   6        0.32       -5.29      5.29 o
   0  -1   6      659.49      665.33     15.12 o
   1  -1   6      171.19      175.51      5.26 o
   2  -1   6       96.01       85.57      3.77 o
   3  -1   6      274.31      292.21      8.83 o
   4  -1   6      158.15      146.19      5.79 o
   5  -1   6        4.95       -5.14      9.14 o
   6  -1   6        0.84        5.90      3.02 o
   7  -1   6        1.28        5.52      3.85 o
   8  -1   6        1.05        1.69     11.09 o
  -7   0   6        5.29       -1.62     11.77 o
  -6   0   6        1.61       -6.86      9.00 o
  -5   0   6       28.76       23.72      4.00 o
  -4   0   6       54.82       55.76      4.57 o
  -3   0   6       19.82       18.08      2.81 o
  -2   0   6      104.65      119.75      4.55 o
  -1   0   6      354.65      338.10      9.05 o
   0   0   6      312.60      269.32      7.88 o
   1   0   6       34.46       34.25      2.39 o
   2   0   6        1.38        1.77      3.97 o
   3   0   6        0.33        0.69      5.39 o
   4   0   6        9.20        0.82      6.11 o
   5   0   6       15.83       16.62      3.46 o
   6   0   6       12.90       18.64      3.56 o
   7   0   6       18.58       27.68      4.41 o
   8   0   6        0.12      -12.51     12.51 o
  -7   1   6        0.09        3.27      9.26 o
  -6   1   6        0.16        4.17      7.22 o
  -5   1   6       18.31       20.30      4.07 o
  -4   1   6       16.16       15.03      3.40 o
  -3   1   6        6.74        4.49      2.55 o
  -2   1   6       90.76       92.52      4.16 o
  -1   1   6       45.52       43.92      3.02 o
   0   1   6     2445.55     2517.38     39.70 o
   1   1   6      147.97      136.52      4.07 o
   2   1   6     1835.11     1945.93     36.58 o
   3   1   6      151.31      140.06      4.90 o
   4   1   6       32.81       23.34      3.20 o
   5   1   6      101.13       88.40      5.14 o
   6   1   6       26.70       28.34      4.49 o
   7   1   6        2.00        5.46      7.22 o
   8   1   6        3.55        0.27      4.56 o
  -7   2   6        0.02        9.75      3.91 o
  -6   2   6        0.00       -8.41      8.41 o
  -5   2   6        2.23        0.00      9.29 o
  -4   2   6       31.50       28.67      3.75 o
  -3   2   6      358.06      374.66     10.61 o
  -2   2   6      126.58      113.76      4.48 o
  -1   2   6      754.08      858.03     25.08 o
   0   2   6      437.62      528.52     13.23 o
   1   2   6       23.61       23.26      2.05 o
   2   2   6       50.76       59.53      3.15 o
   3   2   6      867.35      858.16     19.00 o
   4   2   6       17.49       17.18      2.98 o
   5   2   6      202.76      171.65      7.31 o
   6   2   6       62.28       67.52      5.37 o
   7   2   6        0.05       -0.90      3.40 o
   8   2   6        3.63        4.24      4.38 o
   9   2   6        0.93        0.00     10.18 o
  -7   3   6        4.08      -12.03     13.20 o
  -6   3   6        3.90        7.33      9.39 o
  -5   3   6        7.16        4.97      9.46 o
  -4   3   6       60.60       68.21      5.15 o
  -3   3   6      323.61      332.18     10.36 o
  -2   3   6      164.97      150.36      5.40 o
  -1   3   6      463.12      529.66     14.74 o
   0   3   6     1277.47     1390.10     31.25 o
   1   3   6      108.41      112.90      3.95 o
   2   3   6     1705.85     1668.64     35.02 o
   3   3   6        0.70       -3.41      5.32 o
   4   3   6        2.42       -3.15      3.15 o
   5   3   6       30.04       26.10      3.58 o
   6   3   6       34.96       31.41      4.44 o
   7   3   6       16.46        0.00     12.32 o
   8   3   6        0.61        4.74      3.76 o
   9   3   6        3.57        0.00     11.98 o
  -7   4   6        5.16        4.15      4.50 o
  -6   4   6        7.91       16.77      4.13 o
  -5   4   6        4.89      -10.71     10.71 o
  -4   4   6       71.76       79.69      5.33 o
  -3   4   6       18.74       17.58      3.38 o
  -2   4   6      108.99       92.81      4.88 o
  -1   4   6       27.92       21.07      2.80 o
   0   4   6     1395.04     1509.20     34.98 o
   1   4   6       32.34       35.23      2.75 o
   2   4   6      549.37      586.52     15.43 o
   3   4   6      688.82      661.11     17.84 o
   4   4   6        3.55       -1.66      6.63 o
   5   4   6       58.23       59.16      4.65 o
   6   4   6        0.08        5.75      7.37 o
   7   4   6        1.36        2.71      8.35 o
   8   4   6        0.51        7.94     10.89 o
   9   4   6        3.71        8.64      4.82 o
  -7   5   6        0.19      -13.11     13.11 o
  -6   5   6        0.35        3.46      4.08 o
  -5   5   6        2.11        9.12      3.47 o
  -4   5   6        2.42       -2.34      8.91 o
  -3   5   6       82.72       80.17      4.84 o
  -2   5   6       31.56       27.22      3.28 o
  -1   5   6      732.10      753.33     18.97 o
   0   5   6      105.37      105.92      4.27 o
   1   5   6        6.55        5.82      2.26 o
   2   5   6      207.92      218.09      6.59 o
   3   5   6      501.33      500.00     16.06 o
   4   5   6       11.71       15.68      3.20 o
   5   5   6      364.22      364.05     11.76 o
   6   5   6       10.09       21.25      4.15 o
   7   5   6        1.64        4.14      3.78 o
   8   5   6        8.87       19.85      4.42 o
  -6   6   6        1.83       15.42      3.83 o
  -5   6   6        0.12        3.87      3.54 o
  -4   6   6        3.10        0.00      8.68 o
  -3   6   6      107.60      113.09      6.04 o
  -2   6   6      137.41      132.95      6.14 o
  -1   6   6      110.44      121.97      5.32 o
   0   6   6       17.12       13.96      2.97 o
   1   6   6       12.59        7.88      2.73 o
   2   6   6        1.26       -0.77      4.92 o
   3   6   6        2.59        0.00      5.75 o
   4   6   6      212.77      193.16      7.01 o
   5   6   6       22.52       26.51      4.24 o
   6   6   6        1.62       13.88      3.29 o
   7   6   6        0.09       -2.13      3.55 o
   8   6   6       10.00        1.64     12.19 o
  -6   7   6       13.54       23.44      4.83 o
  -5   7   6        4.29        1.55     11.48 o
  -4   7   6        1.20        2.70      8.31 o
  -3   7   6        6.42       -3.54      8.42 o
  -2   7   6       68.63       79.61      5.18 o
  -1   7   6       38.89       36.37      3.90 o
   0   7   6      169.29      183.22      6.41 o
   1   7   6       15.08       15.00      2.66 o
   2   7   6      151.21      178.21      6.31 o
   3   7   6       11.32        3.63      7.26 o
   4   7   6        1.60        0.00      6.47 o
   5   7   6        6.42        5.06      3.23 o
   6   7   6        0.21        6.41      9.34 o
   7   7   6        7.33       -5.89     13.17 o
   8   7   6        1.63        7.05      4.32 o
  -5   8   6        0.01        6.63      9.67 o
  -4   8   6        3.71       -1.46      7.84 o
  -3   8   6        1.32        0.00      8.33 o
  -2   8   6       12.28       -1.15     10.82 o
  -1   8   6        7.18        3.13      9.38 o
   0   8   6       13.12       11.20      3.19 o
   1   8   6       52.64       50.91      4.25 o
   2   8   6      136.65      121.13      5.74 o
   3   8   6       15.05       12.32      3.27 o
   4   8   6        0.72       -8.53      8.53 o
   5   8   6      127.95      130.03      6.51 o
   6   8   6       14.19       20.09      4.45 o
   7   8   6        5.88       12.31      4.53 o
   8   8   6       16.89       17.25      5.45 o
  -5   9   6        1.14       -7.12     10.97 o
  -4   9   6        2.27       -3.15     11.37 o
  -3   9   6       21.03       22.00      4.50 o
  -2   9   6        0.27        0.21      3.43 o
  -1   9   6      120.32      126.20      6.56 o
   0   9   6        2.65        2.36      3.18 o
   1   9   6       63.11       56.65      5.20 o
   2   9   6      115.87      111.80      6.08 o
   3   9   6        7.68        1.10      9.02 o
   4   9   6        5.86       -2.36      8.98 o
   5   9   6        6.96        5.17     10.82 o
   6   9   6       55.35       55.17      5.74 o
   7   9   6        0.47        2.70      4.11 o
   8   9   6       20.24       24.08      5.39 o
  -4  10   6       24.50       22.79      5.24 o
  -3  10   6        2.79        6.91      4.04 o
  -2  10   6       95.87       99.06      6.34 o
  -1  10   6        0.23        4.29      2.99 o
   0  10   6        1.53       -8.51      9.80 o
   1  10   6        6.21       -1.18      6.98 o
   2  10   6      163.88      127.76      6.69 o
   3  10   6        7.65        3.65      6.32 o
   4  10   6       17.40       12.67      4.10 o
   5  10   6        0.93      -10.63     10.63 o
   6  10   6        3.29       -2.31      4.19 o
   7  10   6        3.30        2.28      3.91 o
  -4  11   6       13.29       13.91      4.88 o
  -3  11   6        2.76       -1.68      4.55 o
  -2  11   6        1.96       -2.31      4.23 o
  -1  11   6       18.73        5.71     10.87 o
   0  11   6       41.59       34.28      5.04 o
   1  11   6        1.45       -9.38      9.38 o
   2  11   6       94.34       83.20      5.82 o
   3  11   6        0.56        2.24      3.66 o
   4  11   6       56.17       51.47      5.10 o
   5  11   6       15.80       15.88      4.76 o
   6  11   6        0.88       -4.95     10.29 o
   7  11   6        0.40      -13.10     13.10 o
  -3  12   6        1.10      -13.61     13.61 o
  -2  12   6        2.86      -10.14     11.71 o
  -1  12   6        2.77        0.00      8.65 o
   0  12   6        6.23       -4.51     10.08 o
   1  12   6        0.05        4.38      6.69 o
   2  12   6       34.27       26.87      4.46 o
   4  12   6        1.85       -3.09      9.76 o
   5  12   6        4.37       -3.28     11.13 o
   6  12   6        0.74        1.77     11.62 o
  -2  13   6        0.01       -9.99      9.99 o
  -1  13   6        3.70       -0.29      4.76 o
   0  13   6        0.27       -4.99     11.15 o
   1  13   6        7.38       -3.23     10.97 o
   2  13   6       13.81        8.03     10.29 o
   3  13   6        0.75       -6.52      9.22 o
   4  13   6        0.20        6.48      3.70 o
   5  13   6        3.58       -1.78      8.55 o
   0  14   6        0.09      -11.01     11.89 o
   1  14   6        0.29        2.98      3.97 o
   2  14   6        9.82       30.13      5.60 o
   3  14   6        0.50        0.00      8.78 o
   4  14   6        3.67       16.93      4.47 o
  -3 -11   7        5.99        5.10      4.08 o
  -2 -11   7        1.97        2.89      4.40 o
  -1 -11   7       27.71       20.46      5.07 o
   0 -11   7        0.28        4.84      3.41 o
   1 -11   7        8.33       15.44      4.27 o
   2 -11   7        0.00       -9.10     11.08 o
  -4 -10   7        0.86       -0.88      4.21 o
  -3 -10   7        0.31        0.55      3.19 o
  -2 -10   7        5.67        8.71      3.96 o
  -1 -10   7        3.07        0.78      4.45 o
   0 -10   7        1.29        3.10      8.77 o
   1 -10   7        2.06        9.52      3.55 o
   2 -10   7        7.28        7.45      4.20 o
   3 -10   7        0.15        3.82      4.01 o
  -5  -9   7        0.38        1.77     11.59 o
  -4  -9   7       17.93       20.33      4.43 o
  -3  -9   7       13.35        1.52      9.24 o
  -2  -9   7        1.48        2.41      3.42 o
  -1  -9   7       96.20       82.07      6.14 o
   0  -9   7       56.74       55.46      5.60 o
   1  -9   7       34.35       29.21      4.74 o
   2  -9   7       27.21       26.07      4.77 o
   3  -9   7       15.47       17.40      4.34 o
   4  -9   7        0.33        4.93      4.07 o
  -6  -8   7        5.16        1.83     15.01 o
  -5  -8   7        2.60        9.93      4.11 o
  -4  -8   7       36.40       33.20      5.08 o
  -3  -8   7        1.13        2.79      8.61 o
  -2  -8   7       34.98       40.00      4.76 o
  -1  -8   7      110.09      118.44      7.00 o
   0  -8   7        0.38        2.54      7.18 o
   1  -8   7        0.25       -9.89      9.89 o
   2  -8   7        3.87        6.59      3.60 o
   3  -8   7       13.16       12.19      4.48 o
   4  -8   7        2.36        6.92      4.03 o
   5  -8   7        0.05       -3.53     11.95 o
  -6  -7   7        0.02      -11.00     11.00 o
  -5  -7   7        0.45        4.15      4.05 o
  -4  -7   7        2.85        5.15      3.75 o
  -3  -7   7       89.45       99.55      6.40 o
  -2  -7   7       68.08       78.06      5.34 o
  -1  -7   7        2.39        3.28      3.13 o
   0  -7   7       57.09       61.86      4.97 o
   1  -7   7        5.60        0.00      7.59 o
   2  -7   7      331.42      325.39     10.11 o
   3  -7   7        0.86       -6.66      8.10 o
   4  -7   7       82.30       84.87      6.79 o
   5  -7   7        0.01        3.53      3.40 o
   6  -7   7        0.01       -3.04      4.36 o
  -6  -6   7       12.08        6.63      9.67 o
  -5  -6   7        1.65       -4.41      9.86 o
  -4  -6   7      167.15      173.60      7.88 o
  -3  -6   7      158.47      159.90      7.15 o
  -2  -6   7       16.16       14.50      3.25 o
  -1  -6   7      112.99       88.97      5.43 o
   0  -6   7        4.07       -7.38      7.38 o
   1  -6   7       50.20       45.43      4.09 o
   2  -6   7        1.20      -15.27     15.27 o
   3  -6   7       23.31       23.85      4.16 o
   4  -6   7        6.63        1.34      9.40 o
   5  -6   7        3.44        6.02      3.37 o
   6  -6   7        0.00       -5.10     10.62 o
  -7  -5   7        2.57        3.63      4.19 o
  -6  -5   7        1.79        7.95     10.90 o
  -5  -5   7        4.70       -1.40     10.73 o
  -4  -5   7        8.55       -2.47     10.34 o
  -3  -5   7        4.99       19.54      3.66 o
  -2  -5   7        1.41       -6.93      6.93 o
  -1  -5   7        6.63       11.28      2.98 o
   0  -5   7        4.90        1.87      6.98 o
   1  -5   7       12.27        2.86      8.25 o
   2  -5   7       29.57       32.01      3.75 o
   3  -5   7       28.90       -4.42      5.44 o
   4  -5   7       34.48       43.21      4.22 o
   5  -5   7        5.92        0.00      7.65 o
   6  -5   7        6.86        0.00      9.54 o
   7  -5   7        6.79        3.63     11.18 o
  -7  -4   7        1.55        3.53     10.88 o
  -6  -4   7       19.11        9.22     11.90 o
  -5  -4   7        9.59        4.01      9.55 o
  -4  -4   7       11.32        5.07      3.83 o
  -3  -4   7       59.44       67.48      4.84 o
  -2  -4   7       14.28       16.50      2.82 o
  -1  -4   7      466.69      472.10     13.55 o
   0  -4   7        0.42        3.66      2.37 o
   1  -4   7      569.62      614.52     19.00 o
   2  -4   7       22.79       18.65      3.16 o
   3  -4   7        8.22        4.04      8.46 o
   4  -4   7       57.44       63.78      5.11 o
   5  -4   7        1.59       -1.30      8.32 o
   6  -4   7        3.41        8.20      3.92 o
   7  -4   7       22.09       29.70      5.43 o
  -7  -3   7       15.76       15.56      5.04 o
  -6  -3   7        5.26        9.22      4.10 o
  -5  -3   7        3.18       -3.88      9.23 o
  -4  -3   7       51.25       48.15      4.68 o
  -3  -3   7       32.97       34.57      4.12 o
  -2  -3   7      157.86      139.28      5.76 o
  -1  -3   7      542.09      579.76     17.58 o
   0  -3   7       84.85       82.62      4.53 o
   1  -3   7       57.96       71.72      4.23 o
   2  -3   7      826.12      877.34     22.88 o
   3  -3   7       99.64       86.97      5.10 o
   4  -3   7       82.45       78.15      5.54 o
   5  -3   7       43.14       50.03      4.81 o
   6  -3   7        0.40       -9.84     10.23 o
   7  -3   7        0.14        0.00      8.91 o
  -7  -2   7       15.95       19.62      5.37 o
  -6  -2   7        5.68        7.83      3.61 o
  -5  -2   7        1.15        0.63      3.39 o
  -4  -2   7      202.12      216.81      7.79 o
  -3  -2   7      228.89      220.12      7.42 o
  -2  -2   7      924.09     1011.51     23.37 o
  -1  -2   7        7.88       10.40      2.57 o
   0  -2   7       20.56       20.25      2.70 o
   1  -2   7       49.40       53.26      3.63 o
   2  -2   7      313.22      336.09     11.15 o
   3  -2   7       77.04       75.20      4.66 o
   4  -2   7      123.09      116.57      5.92 o
   5  -2   7       25.37       34.73      3.86 o
   6  -2   7       12.07       14.00      3.91 o
   7  -2   7        0.48        4.66      8.91 o
   8  -2   7        0.98       15.00      4.31 o
  -7  -1   7        0.44        4.52      4.31 o
  -6  -1   7        7.32       17.94      4.00 o
  -5  -1   7        6.80       -4.97      9.79 o
  -4  -1   7       18.53       17.16      3.52 o
  -3  -1   7      145.78      122.53      5.69 o
  -2  -1   7       29.80       48.98      3.61 o
  -1  -1   7      806.71      797.22     18.59 o
   0  -1   7        1.67        2.09      2.07 o
   1  -1   7      694.33      741.93     17.32 o
   2  -1   7       14.07       14.87      2.45 o
   3  -1   7      233.71      238.05      7.70 o
   4  -1   7       73.95       80.21      4.97 o
   5  -1   7        0.25        5.44      7.92 o
   6  -1   7        2.67        5.10      7.43 o
   7  -1   7        0.42       -1.49      8.82 o
   8  -1   7        0.00        1.74      9.67 o
  -7   0   7        0.02       -0.85      4.47 o
  -6   0   7       14.61       -7.28     13.89 o
  -5   0   7        0.01        3.31      3.27 o
  -4   0   7       78.61      102.79      5.65 o
  -3   0   7       19.64       13.76      3.20 o
  -2   0   7       21.39       20.68      2.95 o
  -1   0   7       57.04       65.85      3.64 o
   0   0   7      123.95      132.35      4.63 o
   1   0   7      396.18      432.78     13.63 o
   2   0   7        0.89        0.68      1.89 o
   3   0   7       23.63       22.20      2.91 o
   4   0   7       89.13       83.80      4.93 o
   5   0   7        5.37        9.24      3.22 o
   6   0   7        1.53        0.00      9.53 o
   7   0   7        6.71        7.22     10.51 o
   8   0   7        1.20        6.75      9.84 o
  -7   1   7        0.62       -4.28      4.28 o
  -6   1   7       20.74       16.91      4.90 o
  -5   1   7        7.29        6.26      9.62 o
  -4   1   7        1.59       18.41      3.56 o
  -3   1   7       18.64       19.08      2.83 o
  -2   1   7       57.93       76.07      4.23 o
  -1   1   7      174.90      198.88      5.69 o
   0   1   7       28.84       32.50      2.77 o
   1   1   7     2209.09     2271.11     41.09 o
   2   1   7      142.23      147.59      4.91 o
   3   1   7       80.97       87.62      4.38 o
   4   1   7       69.32       67.43      4.41 o
   5   1   7        6.68        0.00      3.08 o
   6   1   7        6.65        2.40      8.48 o
   7   1   7       40.96       56.68      5.53 o
   8   1   7        0.84        0.00      9.91 o
  -7   2   7        1.25        1.75      4.52 o
  -5   2   7       11.12        0.00     10.38 o
  -4   2   7        8.43       12.84      3.03 o
  -3   2   7        1.64        1.23      2.80 o
  -2   2   7      360.87      382.27     11.77 o
  -1   2   7      328.42      303.47      8.49 o
   0   2   7      211.89      217.62      6.16 o
   1   2   7       40.44       47.65      3.07 o
   2   2   7      621.16      695.71     16.90 o
   3   2   7       81.28       82.43      4.32 o
   4   2   7      346.66      354.23     10.62 o
   5   2   7        0.00        3.01      5.77 o
   6   2   7       29.39       36.30      4.15 o
   7   2   7        4.00       -8.35      8.35 o
   8   2   7        1.54        6.25      4.20 o
  -7   3   7        9.87        0.00     11.64 o
  -6   3   7        0.44        7.71      3.83 o
  -5   3   7       94.57       83.01      6.30 o
  -4   3   7       38.04       33.68      4.61 o
  -3   3   7        2.99       -0.96      7.72 o
  -2   3   7      433.37      451.78     13.80 o
  -1   3   7       50.69       51.63      3.53 o
   0   3   7       71.73       67.17      3.79 o
   1   3   7       43.51       54.07      3.13 o
   2   3   7        1.95       -4.72      4.91 o
   3   3   7        0.78       -1.50      5.40 o
   4   3   7        9.57       10.34      2.73 o
   5   3   7       39.55       41.13      3.98 o
   6   3   7        5.17       -4.73     10.17 o
   7   3   7       32.35       27.50      4.42 o
   8   3   7        0.00      -10.63     10.63 o
  -7   4   7        3.65       -1.24      4.93 o
  -6   4   7        0.33        5.06      3.92 o
  -5   4   7        0.05        2.74      3.26 o
  -4   4   7        2.56       -2.35      8.95 o
  -3   4   7       11.90       19.31      3.37 o
  -2   4   7        0.20       -6.63      6.63 o
  -1   4   7       37.67       49.18      3.62 o
   0   4   7        1.24       -1.41      5.36 o
   1   4   7      570.41      575.12     16.05 o
   2   4   7       78.79       85.01      4.18 o
   3   4   7      106.70      116.34      4.77 o
   4   4   7        3.82        3.54      2.73 o
   5   4   7       63.59       67.99      4.89 o
   6   4   7        7.21       -2.39      9.10 o
   7   4   7       16.00        2.09      4.82 o
   8   4   7        0.45       -3.25     10.28 o
  -6   5   7        0.02        1.11      3.77 o
  -5   5   7        8.05       10.07      4.19 o
  -4   5   7        1.94       -1.86      3.53 o
  -3   5   7       68.14       63.97      4.98 o
  -2   5   7       30.73       41.30      3.80 o
  -1   5   7        3.40        0.00      5.39 o
   0   5   7        6.40        4.85      2.60 o
   1   5   7      490.79      502.03     16.03 o
   2   5   7       12.96       16.50      2.52 o
   3   5   7       55.75       54.90      3.75 o
   4   5   7       28.16       30.79      3.44 o
   5   5   7       13.49       13.92      3.51 o
   6   5   7       13.07       12.84      3.62 o
   7   5   7        0.43        0.00     10.42 o
   8   5   7        7.16        1.64     10.78 o
  -6   6   7        0.01        3.21      4.40 o
  -5   6   7        6.25      -23.05     23.05 o
  -4   6   7        1.84        1.32      5.75 o
  -3   6   7       11.78        6.71      3.84 o
  -2   6   7        8.17       -9.06      9.06 o
  -1   6   7      123.54      110.37      5.43 o
   0   6   7        0.77        3.36      5.32 o
   1   6   7       40.25       34.04      3.58 o
   2   6   7        2.19        1.52      2.31 o
   3   6   7        8.38        5.45      2.70 o
   4   6   7      268.58      248.49      8.07 o
   5   6   7        1.82        0.00      8.56 o
   6   6   7      136.34      154.89      7.73 o
   7   6   7        0.06        0.49      3.73 o
   8   6   7        2.31       -1.68      4.33 o
  -6   7   7        2.03        5.54     13.19 o
  -5   7   7        0.19        6.45      8.54 o
  -4   7   7       31.55       33.64      4.82 o
  -3   7   7        0.04        3.72      8.86 o
  -2   7   7       71.51       71.49      5.07 o
  -1   7   7       25.54       25.11      3.31 o
   0   7   7       37.73       35.61      3.74 o
   1   7   7      123.05      121.48      5.83 o
   2   7   7        0.26        1.82      6.42 o
   3   7   7       80.53       72.00      4.79 o
   4   7   7       49.03       49.27      4.52 o
   5   7   7       12.26       16.52      3.81 o
   6   7   7        9.58        1.32     10.80 o
   7   7   7        4.67        0.00     10.43 o
   8   7   7        1.13        5.17      8.95 o
  -5   8   7        1.02       -3.44     10.03 o
  -4   8   7       13.01       -1.52     12.23 o
  -3   8   7        0.03       -2.69      8.51 o
  -2   8   7       48.38       55.65      5.14 o
  -1   8   7       81.01       77.52      5.49 o
   0   8   7      142.44      156.07      6.87 o
   1   8   7      196.73      179.25      6.98 o
   2   8   7       34.64       38.05      3.96 o
   3   8   7      249.85      227.26      8.09 o
   4   8   7      433.95      405.13     13.22 o
   5   8   7       17.07        7.44     11.37 o
   6   8   7      134.58      149.58      7.52 o
   7   8   7        2.49       -6.28      9.68 o
   8   8   7        6.79      -12.48     13.69 o
  -5   9   7       21.55       11.04     14.26 o
  -4   9   7        0.05      -12.77     12.77 o
  -3   9   7       42.94       57.71      5.48 o
  -2   9   7      145.51      147.42      7.93 o
  -1   9   7       15.23       13.14      3.89 o
   0   9   7      293.92      284.00      9.28 o
   1   9   7        0.00        5.52      2.92 o
   2   9   7        2.06       -7.25      7.25 o
   3   9   7       43.61       50.16      4.48 o
   4   9   7      196.66      188.55      7.99 o
   5   9   7       29.24       10.63     13.55 o
   6   9   7        6.46      -11.77     11.77 o
   7   9   7        7.96        2.75      4.64 o
   8   9   7        2.58      -12.58     12.58 o
  -4  10   7        7.43       -1.77     12.10 o
  -2  10   7        3.04        6.27      3.93 o
  -1  10   7       14.87       -2.68     12.12 o
   0  10   7       71.11       73.49      5.36 o
   1  10   7       85.90       95.32      5.98 o
   2  10   7        0.64       -8.38      8.38 o
   3  10   7       68.63       73.68      5.66 o
   4  10   7        0.45       -3.98      8.28 o
   5  10   7        2.18       -4.29      8.93 o
   6  10   7        0.93        7.05      3.29 o
   7  10   7        3.41        3.48      9.83 o
  -3  11   7        3.82        5.19     13.07 o
  -2  11   7        3.04        3.44      3.84 o
  -1  11   7       13.19       15.73      4.16 o
   0  11   7       10.58        1.40      9.79 o
   1  11   7        5.24       -2.71      9.20 o
   2  11   7        0.19       -8.54      8.54 o
   3  11   7       11.24       22.53      3.71 o
   4  11   7       39.66       35.38      4.84 o
   5  11   7        0.24      -10.47     10.47 o
   6  11   7       20.63       24.87      4.93 o
   7  11   7        0.63       -7.37     10.42 o
  -2  12   7       10.71        3.47     13.00 o
  -1  12   7       12.80       16.24      3.87 o
   0  12   7       16.64        9.27     11.35 o
   1  12   7        0.83       -1.50      7.19 o
   2  12   7        0.27       -9.30      9.30 o
   3  12   7        0.83        5.81      3.08 o
   4  12   7        0.10        4.73      7.22 o
   5  12   7        0.30      -11.69     12.15 o
   6  12   7        1.60        2.40      4.48 o
  -1  13   7        0.83        3.57     10.09 o
   0  13   7        0.00      -12.28     12.28 o
   1  13   7        2.44        5.24      3.45 o
   2  13   7        0.75       -8.21      8.21 o
   3  13   7        1.74        4.99      7.62 o
   4  13   7        0.70        2.58      3.81 o
   5  13   7        0.45       -1.81      9.74 o
   1  14   7        0.62       -4.70      4.70 o
   2  14   7        0.44        0.00      9.88 o
   3  14   7        8.88       20.95      4.73 o
  -2 -11   8        3.38        3.67     11.33 o
  -1 -11   8        0.24       -7.22     10.21 o
   0 -11   8        0.92       -3.61     10.53 o
   1 -11   8        7.33       14.43      4.11 o
  -4 -10   8        0.00        5.58      9.67 o
  -3 -10   8        0.14       -3.51     11.11 o
  -2 -10   8        5.53        7.30      4.03 o
  -1 -10   8        1.31      -12.00     12.00 o
   0 -10   8        2.59        4.94     10.29 o
   1 -10   8        0.20        6.72      3.14 o
   2 -10   8        3.92        5.24     10.04 o
   3 -10   8        3.59        5.54      9.60 o
  -4  -9   8        1.09        3.46     10.67 o
  -3  -9   8        0.22      -10.38     10.38 o
  -2  -9   8        0.90       -1.55      3.89 o
  -1  -9   8        2.99        3.01      8.51 o
   0  -9   8        6.52        7.00      4.00 o
   1  -9   8        5.94       -1.53      7.33 o
   2  -9   8        0.08        7.97      4.27 o
   3  -9   8        1.42        3.67      3.46 o
   4  -9   8        0.05       -9.12     10.16 o
  -5  -8   8        1.46       -8.80     10.70 o
  -4  -8   8        0.45       -9.54      9.54 o
  -3  -8   8        8.41       -4.49     10.05 o
  -2  -8   8        0.11       -4.26      7.37 o
  -1  -8   8       16.24       16.94      4.06 o
   0  -8   8       10.65        2.73      9.05 o
   1  -8   8        2.80        0.70      3.74 o
   2  -8   8        0.91        0.00      3.56 o
   3  -8   8       10.65        9.54      4.29 o
   4  -8   8       23.24       32.72      5.19 o
   5  -8   8        0.09      -10.89     10.89 o
  -6  -7   8        5.71       10.14      4.42 o
  -4  -7   8        5.89        6.03     10.22 o
  -3  -7   8        1.66       -9.72     10.10 o
  -2  -7   8      146.42      152.92      7.24 o
  -1  -7   8        2.60        6.90      3.22 o
   0  -7   8      304.69      331.23      9.85 o
   1  -7   8       55.03       49.06      5.18 o
   2  -7   8        6.57        8.81      3.65 o
   3  -7   8        0.34       -8.50     10.41 o
   4  -7   8        2.78       -3.90      3.90 o
   5  -7   8        0.05        3.41     11.31 o
  -6  -6   8       22.59       31.12      5.46 o
  -5  -6   8        4.73        3.67      4.18 o
  -4  -6   8        4.44        5.89      4.13 o
  -3  -6   8       49.06       57.00      5.22 o
  -2  -6   8      121.67      116.28      6.52 o
  -1  -6   8        6.98       13.38      3.06 o
   0  -6   8       24.64       17.69      3.65 o
   1  -6   8       56.27       44.98      4.60 o
   2  -6   8       34.15       32.73      4.29 o
   3  -6   8      154.98      148.43      7.42 o
   4  -6   8        0.13       -4.27      8.17 o
   5  -6   8       17.26       17.92      4.80 o
   6  -6   8        0.00       -5.32      9.21 o
  -6  -5   8        4.30        6.77      3.91 o
  -5  -5   8       38.21       41.44      4.88 o
  -4  -5   8       25.94       24.04      3.97 o
  -3  -5   8       33.42       26.53      4.24 o
  -2  -5   8      113.58      107.57      5.72 o
  -1  -5   8        0.69        4.21      6.65 o
   0  -5   8       17.29       17.33      3.22 o
   1  -5   8       14.47       13.07      3.68 o
   2  -5   8      146.92      137.58      6.70 o
   3  -5   8        0.18        0.00      8.24 o
   4  -5   8        3.27       -2.63      8.91 o
   5  -5   8        7.18        8.09      3.96 o
   6  -5   8        6.95        4.15      4.31 o
  -6  -4   8        0.21       -9.25      9.25 o
  -5  -4   8        1.26        5.75      9.75 o
  -4  -4   8        9.57        7.62      9.83 o
  -3  -4   8        1.58        3.59      3.08 o
  -2  -4   8        8.71       -7.46      7.46 o
  -1  -4   8       77.37       70.25      4.74 o
   0  -4   8        2.37        5.65      6.92 o
   1  -4   8        4.46       -1.91      7.99 o
   2  -4   8       17.03       23.98      3.38 o
   3  -4   8       23.54       32.28      3.80 o
   4  -4   8        2.09       -4.87      8.60 o
   5  -4   8      122.55      136.32      7.71 o
   6  -4   8        6.11        0.00      4.27 o
   7  -4   8       39.96       50.98      6.15 o
  -7  -3   8       13.37       20.71      5.02 o
  -6  -3   8        5.18        9.03      4.49 o
  -5  -3   8       87.56       78.30      6.53 o
  -4  -3   8        9.73        2.44      9.59 o
  -3  -3   8       12.46       19.04      3.43 o
  -2  -3   8       81.21       99.81      5.24 o
  -1  -3   8       11.88       10.65      2.82 o
   0  -3   8     1117.66     1175.98     25.90 o
   1  -3   8       15.76       17.09      3.23 o
   2  -3   8      152.99      152.08      6.61 o
   3  -3   8        3.75        0.84      3.14 o
   4  -3   8       25.91       30.03      3.83 o
   5  -3   8       30.67       36.47      4.50 o
   6  -3   8       15.84       14.48      4.65 o
   7  -3   8        1.54        3.38     10.42 o
  -7  -2   8       12.22       -1.80     14.54 o
  -6  -2   8        9.53        1.56     12.22 o
  -5  -2   8       25.19      -16.28     16.28 o
  -4  -2   8       41.36       45.62      4.56 o
  -3  -2   8        1.01        0.00      7.17 o
  -2  -2   8        1.79        2.30      2.80 o
  -1  -2   8       22.56       19.01      3.13 o
   0  -2   8        0.00        1.21      2.27 o
   1  -2   8      219.54      221.54      6.52 o
   2  -2   8       48.18       50.35      3.86 o
   3  -2   8       10.67       14.15      3.24 o
   4  -2   8        2.14        6.56      2.54 o
   5  -2   8        0.56        3.04      3.00 o
   6  -2   8        0.11       -7.00      7.79 o
   7  -2   8        0.95       -1.61      4.22 o
   8  -2   8        1.55        1.55      4.73 o
  -7  -1   8        0.42      -10.75     11.61 o
  -6  -1   8        4.71        6.97      4.31 o
  -5  -1   8        6.86       10.26      4.11 o
  -4  -1   8       14.75       16.19      3.47 o
  -3  -1   8        5.98      -10.06     10.06 o
  -2  -1   8        0.86        1.48      2.63 o
  -1  -1   8        0.29        0.80      2.57 o
   0  -1   8        2.81       -0.76      5.22 o
   1  -1   8      102.19       99.72      4.55 o
   2  -1   8       65.34       62.55      4.18 o
   3  -1   8        6.72        7.55      2.91 o
   4  -1   8        0.06       -8.54      8.54 o
   5  -1   8        4.95       -2.51      3.20 o
   6  -1   8        0.02       -5.36      8.26 o
   7  -1   8        4.81        1.55     12.12 o
   8  -1   8        0.08        3.59      4.14 o
  -7   0   8        2.49       -1.20      4.65 o
  -6   0   8       10.46       11.10      4.74 o
  -5   0   8        5.78        5.33      9.04 o
  -4   0   8        0.05       -1.15      7.87 o
  -3   0   8        2.46        3.31      2.85 o
  -2   0   8       73.14       74.02      4.43 o
  -1   0   8       17.39       18.88      2.94 o
   0   0   8       19.39       20.15      2.57 o
   1   0   8       71.53       63.86      4.03 o
   2   0   8       27.02       35.33      3.27 o
   3   0   8        3.01        7.64      2.50 o
   4   0   8        2.12       -0.96      6.62 o
   5   0   8        1.18        0.56      2.89 o
   6   0   8        0.48      -10.10     10.10 o
   7   0   8        3.46        9.02     11.64 o
   8   0   8        0.00       -3.48     11.82 o
  -7   1   8        7.85       10.86      4.79 o
  -6   1   8        2.75       -0.52      4.01 o
  -5   1   8       10.50        7.38      4.12 o
  -4   1   8        6.68        5.57      3.39 o
  -3   1   8        0.04        4.31      2.45 o
  -2   1   8        1.91       -0.87      6.66 o
  -1   1   8        1.36        2.32      4.45 o
   0   1   8       98.54      103.95      4.52 o
   1   1   8       90.35       93.73      4.42 o
   2   1   8        1.09       -1.49      5.39 o
   3   1   8      212.63      230.15      7.04 o
   4   1   8       10.23       12.35      2.66 o
   5   1   8      115.65      114.39      6.33 o
   6   1   8        0.53       -3.78      9.52 o
   7   1   8       18.93       21.77      4.14 o
   8   1   8        3.44      -12.05     12.05 o
  -7   2   8        1.58        2.45      4.14 o
  -6   2   8        0.01        1.06      4.23 o
  -5   2   8       13.22       19.34      3.91 o
  -3   2   8      152.85      144.97      6.48 o
  -2   2   8        0.08       -6.71      6.71 o
  -1   2   8      289.48      342.77     11.10 o
   0   2   8      735.56      793.51     19.18 o
   1   2   8        1.16        3.33      2.53 o
   2   2   8      365.46      363.31     11.45 o
   3   2   8       55.16       66.30      4.15 o
   4   2   8       13.49       11.74      3.04 o
   5   2   8       45.91       51.16      5.18 o
   6   2   8        0.16        3.31      3.11 o
   7   2   8        1.19        6.75      3.38 o
   8   2   8        3.80        1.68      4.23 o
  -6   3   8        2.47      -14.83     14.83 o
  -5   3   8        3.70        0.00     10.31 o
  -4   3   8        1.88        0.00      7.25 o
  -3   3   8       49.06       50.79      4.58 o
  -2   3   8      115.56      115.03      5.39 o
  -1   3   8       26.36       27.72      3.00 o
   0   3   8      144.44      144.59      5.09 o
   1   3   8       29.40       23.79      2.86 o
   2   3   8      526.77      556.34     16.49 o
   3   3   8      246.20      224.76      6.89 o
   4   3   8        0.12        3.72      6.71 o
   5   3   8      146.47      143.17      6.50 o
   6   3   8        0.39        1.65      3.01 o
   7   3   8        0.37        2.88      6.44 o
   8   3   8        1.10       -3.34      6.68 o
  -6   4   8        3.21      -11.41     11.41 o
  -5   4   8        2.05      -10.98     10.98 o
  -4   4   8        2.20      -10.59     10.59 o
  -3   4   8       17.87       27.63      3.79 o
  -2   4   8       22.13       24.52      3.37 o
  -1   4   8       32.00       31.75      3.54 o
   0   4   8       74.82       69.70      4.37 o
   1   4   8       79.74       65.93      4.01 o
   2   4   8       12.32       11.70      2.63 o
   3   4   8       65.61       68.24      4.52 o
   4   4   8        1.36        0.95      7.05 o
   5   4   8       34.74       47.92      4.56 o
   6   4   8       10.69        9.58      3.37 o
   7   4   8        2.16       -1.45      8.56 o
   8   4   8        1.44       -6.69     10.31 o
  -6   5   8        0.34      -10.49     13.55 o
  -4   5   8       10.55       18.25      3.53 o
  -3   5   8        2.39        4.61      8.30 o
  -2   5   8       53.95       48.55      4.38 o
  -1   5   8        1.65       -3.65      6.05 o
   0   5   8      253.06      221.24      6.66 o
   1   5   8       27.53       21.60      3.07 o
   2   5   8       48.31       37.61      3.56 o
   3   5   8       11.13       10.56      2.79 o
   4   5   8       29.40       28.93      3.91 o
   5   5   8        5.31       -1.11      8.12 o
   7   5   8       14.04       30.56      5.11 o
   8   5   8        2.50       -1.69     12.30 o
  -6   6   8        0.12       -9.15      9.15 o
  -5   6   8        0.30        4.79      8.30 o
  -4   6   8        0.70        5.58      8.83 o
  -3   6   8       16.42       14.51      4.12 o
  -2   6   8        6.61        3.26      8.64 o
  -1   6   8        4.04       -4.92      5.48 o
   0   6   8       94.66       96.32      4.98 o
   1   6   8        0.00       -7.93      7.93 o
   2   6   8      384.89      322.24     10.75 o
   3   6   8        3.59        1.90      5.85 o
   4   6   8      138.72      148.38      6.47 o
   5   6   8       55.29       62.40      5.20 o
   6   6   8       10.52       14.02      4.00 o
   7   6   8       16.86       10.51     13.35 o
   8   6   8       17.97       18.63      5.39 o
  -5   7   8        4.12       -0.56      4.40 o
  -4   7   8        6.98       13.61      4.29 o
  -3   7   8       11.57        7.44      4.00 o
  -2   7   8        9.42       10.96      3.40 o
  -1   7   8       31.21       25.30      4.11 o
   0   7   8      268.19      289.49      8.73 o
   1   7   8       26.10       27.87      3.88 o
   2   7   8      765.42      787.19     22.85 o
   3   7   8       20.48        3.05     10.13 o
   4   7   8       60.66       59.24      4.92 o
   5   7   8       30.31       16.84      4.50 o
   6   7   8      121.56      126.96      7.38 o
   7   7   8       31.55       34.87      5.31 o
   8   7   8       51.92       49.68      6.57 o
  -5   8   8        1.70      -12.55     13.05 o
  -4   8   8       43.32       35.99      5.86 o
  -3   8   8       63.88       69.77      5.90 o
  -2   8   8      112.22      111.01      6.66 o
  -1   8   8      228.34      238.91      8.78 o
   0   8   8      169.93      172.91      7.38 o
   1   8   8       30.51       34.42      4.33 o
   2   8   8     1052.52      973.83     26.89 o
   3   8   8       17.35       23.86      3.83 o
   4   8   8       41.53       39.47      4.60 o
   5   8   8       35.11       69.85      5.58 o
   6   8   8       55.69       59.05      5.92 o
   7   8   8        0.67       -1.61     12.38 o
   8   8   8       22.14       28.23      5.34 o
  -4   9   8       54.35       48.82      6.98 o
  -3   9   8        9.06        4.58     10.25 o
  -2   9   8       16.85       20.77      4.66 o
  -1   9   8        2.53       -8.93      9.29 o
   0   9   8      131.35      122.40      6.99 o
   1   9   8        0.60       -1.55      3.35 o
   2   9   8      147.52      159.41      7.02 o
   3   9   8       33.52       34.33      4.55 o
   4   9   8       12.08       -6.34     10.84 o
   5   9   8      157.52      157.87      7.77 o
   6   9   8        8.50       -4.54     12.02 o
   7   9   8       28.44       38.53      5.50 o
  -4  10   8       10.94        8.85      5.33 o
  -3  10   8       10.42       14.33      4.20 o
  -2  10   8       37.12        9.05     12.80 o
  -1  10   8       32.66       35.88      4.90 o
   0  10   8       42.48       46.69      4.84 o
   1  10   8       13.32        9.82      3.68 o
   2  10   8       12.51       14.87      3.56 o
   3  10   8        3.30       -1.31      9.51 o
   4  10   8       25.47       27.21      4.44 o
   5  10   8        2.73       -8.84     10.21 o
   6  10   8        0.64        6.97      3.43 o
   7  10   8        0.01        2.96      3.81 o
  -3  11   8        0.47        0.00     11.61 o
  -2  11   8        0.57      -12.85     12.85 o
  -1  11   8        0.07       -1.53      9.81 o
   0  11   8        0.45       -7.26      9.53 o
   1  11   8        0.04       -2.82      8.21 o
   2  11   8        2.81        1.40      8.51 o
   3  11   8        2.86        8.08      3.43 o
   4  11   8       17.42        6.45      4.00 o
   5  11   8        5.47        9.24      3.98 o
   6  11   8        2.20        1.71     10.43 o
  -2  12   8        0.15       -3.59      9.49 o
  -1  12   8        0.19        0.00     10.88 o
   0  12   8        9.86        9.31      4.01 o
   1  12   8        0.50        1.55      9.42 o
   2  12   8       17.79       18.70      4.57 o
   3  12   8        0.18        1.82      3.50 o
   4  12   8        0.49       -8.71      8.71 o
   5  12   8        3.01        0.00     10.25 o
  -1  13   8        0.49       11.63      4.13 o
   0  13   8        5.47       -7.01     12.39 o
   1  13   8        1.79        6.81      9.92 o
   2  13   8       10.91       11.24      4.60 o
   3  13   8        0.21      -11.93     11.93 o
   4  13   8        6.71       14.64      4.08 o
   5  13   8        1.17        1.84      8.04 o
   2  14   8        0.61       -5.54     11.53 o
   3  14   8        2.26        5.58     10.69 o
  -2 -10   9        0.70      -10.78     10.78 o
  -1 -10   9        3.87        3.51      9.94 o
   0 -10   9        0.01       -1.75      7.23 o
   1 -10   9        4.10        5.94      3.66 o
   2 -10   9       11.09       12.93      4.89 o
  -4  -9   9        5.39       -9.22     11.21 o
  -3  -9   9        6.66      -12.13     13.31 o
  -2  -9   9        2.25        1.38      4.21 o
  -1  -9   9        7.89        6.18      3.47 o
   0  -9   9        0.68        1.60      8.93 o
   1  -9   9        0.68       -1.63     10.44 o
   2  -9   9        4.59        4.51      4.13 o
  -4  -8   9        7.71        0.00     11.95 o
  -3  -8   9        2.48       -1.61      9.52 o
  -2  -8   9        4.37        1.78      3.54 o
  -1  -8   9       38.27       34.54      4.81 o
   0  -8   9        6.55        0.00      8.81 o
   1  -8   9       14.65       19.89      3.91 o
   2  -8   9       34.01       29.96      5.23 o
   3  -8   9        0.07        0.00      9.00 o
   4  -8   9       15.91       12.68      5.27 o
  -5  -7   9        2.02        1.77      8.86 o
  -4  -7   9       35.38       33.44      5.31 o
  -3  -7   9        2.76        4.49     10.05 o
  -2  -7   9       55.81       59.29      5.31 o
  -1  -7   9       26.05        6.80     11.46 o
   0  -7   9        1.10        0.00      8.07 o
   1  -7   9        8.41        4.32      3.49 o
   2  -7   9       17.43       23.66      3.79 o
   3  -7   9       13.13       10.32      4.22 o
   4  -7   9        3.13        9.80      3.40 o
   5  -7   9        5.03        5.37     10.29 o
  -5  -6   9        2.87        6.73      8.91 o
  -4  -6   9       33.21       33.54      5.02 o
  -3  -6   9        1.14       -2.80      9.49 o
  -2  -6   9       25.00       30.10      4.53 o
  -1  -6   9       46.46       44.47      4.70 o
   0  -6   9        0.01       -3.70      7.08 o
   1  -6   9       13.33       13.95      3.47 o
   2  -6   9       16.21       13.02      3.90 o
   3  -6   9        0.06        0.00      8.34 o
   4  -6   9       12.55        9.07     11.71 o
   5  -6   9        6.12        5.28      4.09 o
   6  -6   9        0.15       -3.71     10.81 o
  -6  -5   9        1.31        1.80     13.37 o
  -5  -5   9        0.39        1.34      4.14 o
  -4  -5   9       12.41       19.50      3.93 o
  -3  -5   9       79.92       88.94      6.20 o
  -2  -5   9        0.63        3.45      3.14 o
  -1  -5   9      315.36      297.96      9.52 o
   0  -5   9        7.87        5.67      7.77 o
   1  -5   9      410.95      411.04     13.00 o
   2  -5   9        4.33        4.78      8.63 o
   3  -5   9        9.82        3.84      9.67 o
   4  -5   9       52.84       60.25      5.37 o
   5  -5   9       17.70       13.73      5.26 o
   6  -5   9        4.28        6.96     10.14 o
  -6  -4   9        7.13        6.11      4.30 o
  -5  -4   9        5.17        9.27     11.36 o
  -3  -4   9       28.24       23.61      4.24 o
  -2  -4   9        9.11       15.98      3.64 o
  -1  -4   9       45.11       39.27      4.31 o
   0  -4   9       50.11       49.57      4.84 o
   1  -4   9        1.17       -1.76      3.27 o
   2  -4   9       45.57       43.94      4.32 o
   3  -4   9      174.39      161.34      7.66 o
   4  -4   9        0.02        1.30      7.26 o
   5  -4   9        1.46        4.12      3.75 o
   6  -4   9        0.40       -3.28     11.81 o
   7  -4   9       18.53       20.39      5.56 o
  -6  -3   9       12.52       14.46      5.17 o
  -5  -3   9       30.14       44.66      4.84 o
  -4  -3   9        0.00       -5.30      8.16 o
  -3  -3   9       49.48       48.76      4.96 o
  -2  -3   9        0.71        0.00      6.99 o
  -1  -3   9      103.75       88.79      5.20 o
   0  -3   9        7.30        4.87      7.85 o
   1  -3   9      296.17      262.56      8.02 o
   2  -3   9       20.01       27.79      3.79 o
   3  -3   9       31.31       30.73      4.20 o
   4  -3   9        9.12        6.30      4.02 o
   5  -3   9        4.91       -5.48     10.78 o
   6  -3   9        8.09        8.78      4.59 o
   7  -3   9       17.16        5.29     13.99 o
  -6  -2   9        0.80        3.34     10.30 o
  -5  -2   9        1.05       -2.92      8.53 o
  -4  -2   9        0.00        1.29      8.43 o
  -3  -2   9        9.49       10.45      3.02 o
  -2  -2   9        8.01        8.23      3.36 o
  -1  -2   9       38.00       33.01      3.56 o
   0  -2   9       26.75       33.51      3.71 o
   1  -2   9       22.53       16.93      3.27 o
   2  -2   9       33.59       45.58      4.22 o
   3  -2   9       18.34       11.21      3.40 o
   4  -2   9        8.38       11.87      3.29 o
   5  -2   9       45.49       57.46      5.58 o
   6  -2   9        5.50        2.95      4.04 o
   7  -2   9        4.81        1.69     10.25 o
  -6  -1   9        1.46        8.82      3.59 o
  -5  -1   9       34.99       39.87      5.22 o
  -4  -1   9       12.40       13.23      3.73 o
  -3  -1   9        1.03        2.22      7.37 o
  -2  -1   9       91.41       92.59      5.10 o
  -1  -1   9      296.95      301.79      8.85 o
   0  -1   9       38.93       39.54      4.02 o
   1  -1   9      875.67      890.29     22.79 o
   2  -1   9       26.70       26.06      3.40 o
   3  -1   9        1.73       -1.96      6.20 o
   4  -1   9       10.44       13.28      3.46 o
   5  -1   9       16.42       14.84      3.81 o
   6  -1   9        0.11        2.83      8.71 o
   7  -1   9        3.19        5.68      4.11 o
   8  -1   9        2.72      -11.16     12.05 o
  -6   0   9        0.20        3.30     10.95 o
  -5   0   9        8.98       10.76      3.82 o
  -4   0   9        5.59        6.87      3.48 o
  -3   0   9       34.95       32.68      3.89 o
  -2   0   9       31.87       32.95      4.11 o
  -1   0   9       26.86       30.18      3.28 o
   0   0   9       29.51       29.80      3.33 o
   1   0   9      280.08      261.88      9.17 o
   2   0   9       21.80       19.20      2.94 o
   3   0   9       72.69       73.75      4.46 o
   4   0   9        5.30       -5.24      8.59 o
   5   0   9       40.44       39.32      4.32 o
   6   0   9        7.95        1.37     11.18 o
   7   0   9       29.01       32.47      5.04 o
   8   0   9        1.32        5.42      4.61 o
  -6   1   9        0.12       -9.97     10.76 o
  -5   1   9       19.55       22.34      4.54 o
  -4   1   9       10.59       13.78      3.51 o
  -3   1   9       19.98       23.00      4.05 o
  -2   1   9       13.16        3.88      8.11 o
  -1   1   9        9.47        7.76      2.66 o
   0   1   9        3.87        4.96      6.07 o
   1   1   9      105.64      132.57      5.53 o
   2   1   9      429.64      417.33     13.03 o
   3   1   9      110.69      104.38      5.74 o
   4   1   9       34.93       37.25      4.03 o
   5   1   9       20.74       27.08      4.30 o
   6   1   9        1.30       -5.33     10.49 o
   7   1   9       24.66       38.61      5.09 o
   8   1   9        0.02      -12.99     12.99 o
  -6   2   9        1.43       -3.37      9.83 o
  -5   2   9       12.82       13.16      4.18 o
  -4   2   9        5.37        6.35      8.13 o
  -3   2   9        0.57       -8.88      9.28 o
  -2   2   9       35.19       37.26      3.96 o
  -1   2   9      326.11      324.26     10.28 o
   0   2   9       96.08       86.63      4.96 o
   1   2   9      822.34      820.56     21.34 o
   2   2   9       37.77       44.87      3.87 o
   3   2   9       50.26       52.92      4.30 o
   4   2   9        0.06       -2.01      7.27 o
   5   2   9        0.29        7.24      2.93 o
   6   2   9       14.58       23.40      4.04 o
   7   2   9        2.03        0.00     10.47 o
   8   2   9        0.47        0.00     10.45 o
  -6   3   9       10.21       -1.72     11.03 o
  -5   3   9       20.25       40.43      5.08 o
  -4   3   9       29.44        6.51     13.09 o
  -3   3   9        0.74       -2.28      8.21 o
  -2   3   9        0.00       -3.02      7.19 o
  -1   3   9        3.88        3.18      2.74 o
   0   3   9       23.90       21.92      3.04 o
   1   3   9      278.69      293.82      9.18 o
   2   3   9       31.90       28.88      3.55 o
   3   3   9       43.96       42.66      3.92 o
   4   3   9        0.61       -0.67      2.86 o
   5   3   9       14.71        7.99     10.89 o
   6   3   9        0.70       -0.65      3.48 o
   7   3   9        2.84        1.50     11.14 o
   8   3   9        0.12        1.73      8.64 o
  -6   4   9        0.01       -5.32      9.22 o
  -5   4   9        0.30        6.18      9.02 o
  -4   4   9        0.59       -5.39      7.63 o
  -3   4   9        6.58        1.18      9.68 o
  -2   4   9       31.27       27.77      4.03 o
  -1   4   9       16.31       21.48      3.43 o
   0   4   9       12.00       -2.65      9.31 o
   1   4   9      231.76      212.67      6.79 o
   2   4   9       28.16       28.34      3.65 o
   3   4   9       25.46       27.21      3.41 o
   4   4   9       59.76       48.08      4.43 o
   5   4   9        0.76        2.31      7.66 o
   6   4   9        5.12       -1.53      3.98 o
   7   4   9        0.27      -10.11     10.11 o
   8   4   9        3.33       -5.19     10.80 o
  -6   5   9        0.11        2.45      4.07 o
  -5   5   9        6.46        3.22      9.10 o
  -4   5   9        1.75       -4.22      8.79 o
  -3   5   9       21.53       15.91      4.23 o
  -2   5   9        7.06        4.41      7.96 o
  -1   5   9      105.53      110.95      5.92 o
   0   5   9        0.75       -2.80      6.67 o
   1   5   9       12.50        6.35      8.65 o
   2   5   9       33.70       33.08      3.50 o
   3   5   9       37.81       38.65      3.84 o
   4   5   9        3.55        4.24      7.18 o
   5   5   9        0.00       -9.23      9.23 o
   6   5   9        5.96       13.60      3.83 o
   7   5   9        4.12       -1.53      9.02 o
   8   5   9        1.72       -8.72     12.94 o
  -5   6   9        0.00        3.37      3.89 o
  -4   6   9       10.07       18.27      3.98 o
  -3   6   9        5.76        3.93      9.90 o
  -2   6   9        0.31       -8.21      9.46 o
  -1   6   9       70.73       68.20      5.29 o
   0   6   9      133.66      138.94      6.09 o
   1   6   9       29.97       29.21      3.88 o
   2   6   9       30.24       36.60      3.60 o
   3   6   9       44.93       53.51      4.40 o
   4   6   9      252.35      257.97      8.76 o
   5   6   9       26.80       19.58      4.44 o
   6   6   9       82.58       84.08      6.74 o
   7   6   9       10.27        8.57      4.61 o
   8   6   9        0.03       -1.77      8.50 o
  -5   7   9        3.63       -9.71      9.71 o
  -4   7   9        1.09        0.00      9.41 o
  -3   7   9        1.62        1.40      7.77 o
  -2   7   9      151.88      158.83      7.61 o
  -1   7   9       25.88        8.04     10.96 o
   0   7   9      314.42      317.20     11.38 o
   1   7   9      196.96      181.06      7.31 o
   2   7   9        6.29      -10.47     10.98 o
   3   7   9      173.29      155.65      7.18 o
   4   7   9      510.24      539.24     17.87 o
   5   7   9        0.71        2.56      8.48 o
   6   7   9      118.54      144.43      7.84 o
   7   7   9       10.79       12.30      4.02 o
   8   7   9        0.74        5.44     10.42 o
  -4   8   9        6.85        4.17      4.84 o
  -3   8   9       23.61       23.64      5.09 o
  -2   8   9      210.68      207.19      9.05 o
  -1   8   9        4.51      -11.19     11.19 o
   0   8   9      376.15      383.82     12.91 o
   1   8   9      107.28      101.49      5.95 o
   2   8   9       10.25       -9.05      9.05 o
   3   8   9       14.85       -7.01      9.49 o
   4   8   9       91.38      104.63      6.17 o
   5   8   9        5.26        5.62      3.44 o
   6   8   9       13.48       12.17      3.85 o
   7   8   9        4.14       -4.99      9.56 o
  -4   9   9        2.71        1.19      4.64 o
  -3   9   9        5.99       -6.42     12.63 o
  -2   9   9       59.53       71.04      5.95 o
  -1   9   9        6.12       11.69      4.29 o
   0   9   9       13.14       14.64      3.73 o
   1   9   9       10.14       -3.70      9.78 o
   2   9   9        0.68        3.69      7.06 o
   3   9   9       21.27       17.65      3.82 o
   4   9   9        0.47       -1.33      9.67 o
   5   9   9        8.97       18.36      4.00 o
   6   9   9        1.38        0.00      4.00 o
   7   9   9        0.81       -1.74      4.25 o
  -3  10   9        0.05        3.17      4.04 o
  -2  10   9        9.47       12.91      4.38 o
   0  10   9       25.91       28.48      4.34 o
   1  10   9       23.99        2.69     12.48 o
   2  10   9        1.71       -2.68      8.46 o
   3  10   9       32.56       36.42      4.69 o
   4  10   9        4.99        8.34      3.44 o
   5  10   9        7.37      -12.21     12.77 o
   6  10   9        3.28       -9.95     11.49 o
   7  10   9        0.01       -1.82     11.67 o
  -3  11   9        0.00        4.97      4.28 o
  -2  11   9        0.00        0.00      9.39 o
  -1  11   9        0.68        6.40      3.69 o
   0  11   9        2.38        5.82      3.71 o
   1  11   9        0.93        4.90      3.47 o
   2  11   9        2.21        0.00     10.73 o
   3  11   9        0.45        8.41      3.51 o
   4  11   9        3.20      -11.12     11.12 o
   5  11   9        1.32        5.72      3.92 o
   6  11   9        0.43        2.64      4.23 o
  -2  12   9        0.25       -1.86      7.67 o
  -1  12   9        0.74       -8.71      9.70 o
   0  12   9        1.77        3.32      8.46 o
   1  12   9        4.17        4.02      3.91 o
   2  12   9        1.44        0.00     10.33 o
   3  12   9        0.83       -9.68      9.68 o
   4  12   9        0.57        1.67      8.34 o
   5  12   9        0.84        3.51      9.94 o
   0  13   9        6.72        5.43     12.15 o
   1  13   9        2.45        5.28     10.10 o
   2  13   9        3.15      -12.18     12.18 o
   3  13   9       13.16        3.51     13.83 o
   4  13   9        5.77        3.61     11.98 o
  -3  -9  10        8.53        5.25      4.71 o
  -2  -9  10       14.91       15.97      4.97 o
  -1  -9  10        0.21       -3.46     10.08 o
   0  -9  10        3.97        9.16      4.46 o
   1  -9  10        1.42        3.48      9.85 o
   2  -9  10        8.70       10.20      4.91 o
  -4  -8  10        0.10        0.62      4.22 o
  -3  -8  10        7.49       -3.46     10.93 o
  -2  -8  10       12.06       18.92      4.43 o
  -1  -8  10        5.64        6.65      4.03 o
   0  -8  10       16.60        4.74      9.88 o
   1  -8  10        2.61       -3.20     10.13 o
   2  -8  10       27.70       24.30      5.36 o
   3  -8  10        3.49       -2.04      4.67 o
  -4  -7  10        1.86        0.29      4.09 o
  -2  -7  10        0.07        4.59      8.78 o
  -1  -7  10        3.89       -1.48      7.95 o
   0  -7  10       17.34       20.16      4.20 o
   1  -7  10        5.35      -10.11     10.11 o
   2  -7  10        0.75       -1.53      8.22 o
   3  -7  10        1.18        0.00      8.83 o
   4  -7  10        1.49       -1.73      8.31 o
  -5  -6  10        0.19        0.00     11.69 o
  -4  -6  10        1.50       -1.64     11.27 o
  -3  -6  10        2.66        1.77      3.93 o
  -2  -6  10       16.82       14.49      4.04 o
  -1  -6  10       15.53       11.17      3.99 o
   0  -6  10        3.10        0.00      8.72 o
   1  -6  10       10.91        0.00      8.81 o
   2  -6  10        3.11       -7.04      9.23 o
   3  -6  10       21.27       18.15      4.40 o
   4  -6  10        0.17       -3.22     10.18 o
   5  -6  10        4.14       -3.52     10.27 o
  -5  -5  10        7.09        6.04      4.54 o
  -4  -5  10        5.53      -11.69     11.69 o
  -3  -5  10       73.15       82.54      6.18 o
  -2  -5  10       20.77       28.24      4.26 o
  -1  -5  10        2.83        1.27      9.94 o
   0  -5  10       21.66       19.73      4.06 o
   1  -5  10       82.13       75.56      5.38 o
   2  -5  10       11.71       12.15      4.09 o
   3  -5  10      142.44      145.90      7.83 o
   4  -5  10       11.65       17.98      4.37 o
   5  -5  10       15.36        3.30     12.33 o
   6  -5  10        6.78        1.83     10.18 o
  -6  -4  10        1.28        6.83      4.67 o
  -5  -4  10       42.32       59.86      6.07 o
  -4  -4  10        9.28        5.98      9.45 o
  -3  -4  10      102.50       96.24      6.39 o
  -2  -4  10      178.69      169.06      7.72 o
  -1  -4  10       26.18       19.44      4.22 o
   0  -4  10      343.54      309.79      9.76 o
   1  -4  10       12.14        3.50      9.25 o
   2  -4  10       97.07       80.57      6.23 o
   3  -4  10       54.47       77.02      5.73 o
   4  -4  10        4.19        9.57      3.33 o
   5  -4  10       53.47       45.13      6.03 o
   6  -4  10        4.27        9.21      4.48 o
  -6  -3  10        2.79       -5.45     12.19 o
  -5  -3  10       10.54        4.84     11.52 o
  -4  -3  10        0.31        5.76      8.40 o
  -3  -3  10       36.26       44.62      4.87 o
  -2  -3  10       25.62       24.85      4.27 o
  -1  -3  10       28.07       34.58      4.43 o
   0  -3  10       87.93       84.55      5.62 o
   1  -3  10      273.39      251.85      8.68 o
   2  -3  10       16.78        2.26     10.46 o
   3  -3  10      604.91      603.06     19.41 o
   4  -3  10       11.56       23.24      4.04 o
   5  -3  10      130.81      138.44      7.84 o
   6  -3  10        0.06        0.55      4.14 o
   7  -3  10        0.12        3.38      4.38 o
  -6  -2  10        5.13        7.74      4.69 o
  -5  -2  10       42.35       46.24      5.66 o
  -4  -2  10       20.73       68.56      5.36 o
  -3  -2  10      392.97      366.86     11.07 o
  -2  -2  10        0.23       -9.42      9.42 o
  -1  -2  10      535.95      501.76     14.35 o
   0  -2  10        2.24        2.05      7.26 o
   1  -2  10        3.90        9.57      3.36 o
   2  -2  10       43.97       45.30      4.58 o
   3  -2  10      261.65      258.25     10.02 o
   4  -2  10        5.42        3.73      8.34 o
   5  -2  10       21.48        9.70     11.84 o
   6  -2  10        0.19        3.12      7.96 o
   7  -2  10       10.77       17.96      4.85 o
  -6  -1  10        1.57        5.59      4.28 o
  -5  -1  10        9.13        4.66     11.73 o
  -4  -1  10       13.11       15.55      4.20 o
  -3  -1  10      183.11      183.25      8.11 o
  -2  -1  10        1.93       -9.06      9.06 o
  -1  -1  10       63.86       62.06      4.58 o
   0  -1  10      384.42      363.20     10.26 o
   1  -1  10       28.92       35.46      3.95 o
   2  -1  10      181.51      157.40      6.78 o
   3  -1  10       37.77       33.83      4.26 o
   4  -1  10        1.04       -0.99      3.07 o
   5  -1  10        0.13        1.33      8.69 o
   6  -1  10        7.83       -4.49     10.05 o
   7  -1  10        2.54       -0.28      4.49 o
  -6   0  10        6.18        4.11      4.33 o
  -5   0  10        1.19       -3.09      9.77 o
  -4   0  10       30.54        2.72     12.16 o
  -3   0  10        0.34        0.00      6.61 o
  -2   0  10        0.03        1.09      7.12 o
  -1   0  10       36.47       35.83      3.98 o
   0   0  10        3.75       -6.66      8.35 o
   1   0  10        2.48        3.77      6.38 o
   2   0  10        1.85       -0.81      3.12 o
   3   0  10      102.93       98.29      5.37 o
   4   0  10       52.10       52.32      4.93 o
   5   0  10       63.47       68.41      5.49 o
   6   0  10       20.97       25.82      4.26 o
   7   0  10        2.17      -12.23     12.23 o
  -6   1  10       12.52       10.92      5.27 o
  -5   1  10        2.29        9.04      4.28 o
  -4   1  10       43.59       44.23      5.23 o
  -3   1  10       27.53       29.09      4.45 o
  -2   1  10       10.75       10.79      3.36 o
  -1   1  10       36.38       32.32      3.89 o
   0   1  10      148.96      130.44      6.07 o
   1   1  10        0.52       -6.65      6.65 o
   2   1  10       82.17       80.87      4.87 o
   3   1  10      134.13      131.02      6.09 o
   4   1  10        6.70        5.37      3.30 o
   5   1  10       26.48       28.87      4.01 o
   6   1  10       17.80       24.01      4.61 o
   7   1  10        0.20        6.44      8.52 o
   8   1  10        8.83        1.84     12.06 o
  -6   2  10        0.61        0.00     14.56 o
  -5   2  10        9.03       15.16      4.37 o
  -4   2  10        0.93       -9.03      9.03 o
  -3   2  10       95.95      104.35      6.43 o
  -2   2  10       11.12       10.52      3.37 o
  -1   2  10      174.81      170.30      6.66 o
   0   2  10        1.14        2.81      2.70 o
   1   2  10       28.15       22.81      3.47 o
   2   2  10       33.92       37.44      4.02 o
   3   2  10      111.50      104.36      5.51 o
   4   2  10        3.54        0.18      3.14 o
   5   2  10        0.08        2.86      2.98 o
   6   2  10        2.79       -2.78      9.43 o
   7   2  10        2.30       -4.76      9.11 o
   8   2  10        0.06        3.62     11.17 o
  -6   3  10        5.90        4.57      4.75 o
  -5   3  10        1.85        0.00      9.61 o
  -4   3  10        2.58        2.58      3.71 o
  -3   3  10        0.45        1.24      9.21 o
  -2   3  10       24.34       16.85      4.21 o
  -1   3  10        5.11        3.04      8.05 o
   0   3  10       91.08      102.78      5.19 o
   1   3  10       21.46       23.43      3.40 o
   2   3  10        7.92       15.01      2.92 o
   3   3  10       28.10       28.45      3.85 o
   4   3  10        5.17        2.19      6.76 o
   5   3  10       19.00       23.25      3.74 o
   6   3  10        4.27        5.53      9.38 o
   7   3  10        6.97        3.41      4.17 o
   8   3  10        3.86        1.50      4.14 o
  -5   4  10        4.03        4.94      9.46 o
  -4   4  10        0.20        5.56      3.23 o
  -3   4  10       22.15       19.24      4.12 o
  -2   4  10        0.05        1.34      2.97 o
  -1   4  10        9.54       12.06      3.33 o
   0   4  10       45.14       50.55      4.28 o
   1   4  10        0.00       -0.32      2.56 o
   2   4  10       29.57       24.94      3.52 o
   3   4  10        0.13       -8.44      8.44 o
   4   4  10        1.51        4.45      3.04 o
   5   4  10        0.00       -7.40      8.00 o
   6   4  10        3.50        9.26      3.48 o
   7   4  10        7.35        6.31      9.20 o
   8   4  10        2.38        6.89      3.94 o
  -5   5  10        1.40       -5.63      5.63 o
  -4   5  10        0.24       -4.52      6.90 o
  -3   5  10        0.14      -10.78     10.78 o
  -2   5  10       10.44       13.61      3.61 o
  -1   5  10        5.53       -1.10      9.25 o
   0   5  10        9.67        3.09      3.37 o
   1   5  10        0.02       -4.01      7.49 o
   2   5  10       16.59       19.53      3.10 o
   3   5  10       51.57       39.47      4.19 o
   4   5  10        0.02       -3.42      7.65 o
   5   5  10      103.98      109.93      6.57 o
   6   5  10       20.32        4.23     13.15 o
   7   5  10        3.50        7.97      4.41 o
   8   5  10        1.00        3.92      3.70 o
  -5   6  10        4.03        7.12      4.18 o
  -4   6  10        7.47        3.94      4.53 o
  -3   6  10        7.43       -1.41     11.33 o
  -2   6  10      120.68      121.82      6.90 o
  -1   6  10        1.68       -9.51      9.51 o
   0   6  10       15.09       19.47      3.75 o
   1   6  10        5.48        0.00      3.46 o
   2   6  10       43.92       46.79      4.45 o
   3   6  10       24.90       25.43      3.96 o
   4   6  10        0.83       -5.92      8.29 o
   5   6  10      151.58      155.93      7.64 o
   6   6  10        1.53       -2.89      9.80 o
   7   6  10       38.27       46.82      5.70 o
   8   6  10        4.19        2.75      4.88 o
  -4   7  10        7.83       15.23      4.30 o
  -3   7  10       27.20       10.41     13.22 o
  -2   7  10        2.75      -11.89     11.89 o
  -1   7  10       75.09       62.55      5.91 o
   0   7  10      116.86      112.14      6.68 o
   1   7  10        7.87       -2.64      3.99 o
   2   7  10      209.46      215.53      8.21 o
   3   7  10      121.56      119.34      6.68 o
   4   7  10      106.99      107.63      6.66 o
   5   7  10      151.05      169.94      8.25 o
   6   7  10        1.28        7.46      3.76 o
   7   7  10       17.93      -10.01     14.73 o
  -4   8  10       18.82       24.32      5.31 o
  -3   8  10       61.51       55.11      6.49 o
  -2   8  10        0.39       -5.75     10.77 o
  -1   8  10      185.34      170.52      8.07 o
   0   8  10      102.17       94.64      6.66 o
   1   8  10       59.89       59.49      5.38 o
   2   8  10       96.73       93.44      5.98 o
   3   8  10        0.39        0.00      8.06 o
   4   8  10        0.05       -9.00      9.00 o
   5   8  10        0.21        2.83      7.23 o
   6   8  10        0.20      -11.53     11.53 o
   7   8  10        3.38        5.18      9.91 o
  -3   9  10        1.72      -13.09     13.09 o
  -2   9  10        0.48       -9.26     10.01 o
  -1   9  10        2.16        1.43      9.39 o
   0   9  10        2.06        4.06      9.67 o
   1   9  10        0.80        8.30      3.40 o
   2   9  10       95.94       92.17      6.23 o
   3   9  10        0.15        1.78      3.46 o
   4   9  10       13.28       14.44      3.93 o
   5   9  10        0.22       -8.98      8.98 o
   6   9  10        3.73        1.63      4.10 o
   7   9  10        4.23        0.00      9.84 o
  -3  10  10        0.77      -11.45     11.45 o
  -2  10  10        8.88        4.16      4.16 o
  -1  10  10        3.46        1.55      9.41 o
   0  10  10        4.39       -7.33      9.62 o
   1  10  10        1.55       -5.68      7.25 o
   2  10  10        1.56        6.35      3.57 o
   3  10  10        0.01       -2.87      9.08 o
   4  10  10        2.60        9.22      3.62 o
   5  10  10       14.88       15.11      4.38 o
   6  10  10        0.53       -1.72     10.17 o
  -2  11  10        0.04       -5.38      9.32 o
  -1  11  10        5.10      -10.05     12.31 o
   0  11  10        3.19        7.96     10.20 o
   1  11  10        3.78        9.52      4.04 o
   2  11  10       14.80        9.43      4.42 o
   3  11  10        4.13        5.17      4.02 o
   4  11  10       20.93       25.70      4.91 o
   6  11  10        0.27        6.67      4.38 o
  -1  12  10        0.05        3.63     12.05 o
   0  12  10        0.39        1.73      7.54 o
   1  12  10        0.64        1.12      4.03 o
   2  12  10       31.60       52.03      6.00 o
   3  12  10        6.56       -1.68     12.21 o
   5  12  10        5.26        7.26     10.58 o
   1  13  10        0.79        1.83      4.21 o
   2  13  10        2.51      -11.55     11.55 o
   3  13  10        0.33        3.33      3.98 o
  -1  -9  11        3.55      -12.58     12.58 o
   0  -9  11        2.75        5.52     10.58 o
   1  -9  11        6.12       -1.86     11.92 o
  -3  -8  11        8.84       -3.10      5.64 o
  -2  -8  11        0.08       -5.32     10.18 o
  -1  -8  11        5.04       12.62      3.93 o
   0  -8  11        0.49       -3.41      9.93 o
   1  -8  11       10.89       23.24      4.99 o
   2  -8  11        2.17        5.32      4.10 o
   3  -8  11        1.46      -13.15     13.15 o
  -3  -7  11        1.91        5.23     10.89 o
  -2  -7  11        0.34       -3.31      7.76 o
  -1  -7  11        0.95        3.20      9.86 o
   0  -7  11        2.94        0.00      7.73 o
   1  -7  11        0.76        1.59      7.96 o
   2  -7  11        5.84        3.28      4.50 o
   3  -7  11        3.26        3.45      8.80 o
   4  -7  11        0.80        0.00      9.02 o
  -4  -6  11        4.08       -0.89      4.25 o
  -3  -6  11        0.46        4.93      9.44 o
  -2  -6  11        6.33        5.43      3.66 o
  -1  -6  11        4.38       -2.98      7.89 o
   0  -6  11        0.94       -1.47      7.03 o
   1  -6  11        1.87       -1.48     10.12 o
   2  -6  11        0.24        3.04      9.38 o
   3  -6  11        3.61        3.21     11.33 o
   4  -6  11        0.70        6.87     10.01 o
  -5  -5  11        1.40        4.64      4.45 o
  -4  -5  11        0.74       -5.07     11.33 o
  -3  -5  11       13.40        7.53      4.53 o
  -2  -5  11       17.72       15.32      4.27 o
  -1  -5  11       47.77       40.92      4.74 o
   0  -5  11        0.10       -2.28      3.45 o
   1  -5  11       17.42       -1.37     10.00 o
   2  -5  11       20.92       -7.08     11.59 o
   3  -5  11       24.23       32.86      4.80 o
   4  -5  11        3.55       14.45      3.71 o
   5  -5  11        4.27       -8.75     12.98 o
  -5  -4  11        0.04       -4.52      4.52 o
  -4  -4  11       32.58       34.02      6.06 o
  -3  -4  11       30.52       14.83      5.96 o
  -2  -4  11       17.85       28.30      4.12 o
  -1  -4  11       17.06       15.97      4.22 o
   0  -4  11       40.61       30.92      4.68 o
   1  -4  11        1.01       -6.41      8.98 o
   2  -4  11       97.73       97.19      6.05 o
   3  -4  11        8.02       12.57      3.70 o
   4  -4  11       29.77       28.87      4.69 o
   5  -4  11       63.66       78.59      6.75 o
   6  -4  11        2.07       -3.65     12.37 o
  -5  -3  11        8.26       17.67      5.22 o
  -4  -3  11       32.73       32.58      5.60 o
  -3  -3  11        3.46        0.00      9.22 o
  -2  -3  11       51.32       48.68      5.07 o
  -1  -3  11      510.00      476.41     14.75 o
   0  -3  11        0.10       -1.21      9.26 o
   1  -3  11     1168.71     1114.10     31.71 o
   2  -3  11       49.91       57.33      5.46 o
   3  -3  11       90.51       98.51      6.68 o
   4  -3  11       14.76       -5.68     13.17 o
   5  -3  11       34.40       38.48      5.35 o
   6  -3  11        0.77        1.73     11.37 o
  -5  -2  11       29.95       29.46      5.82 o
  -4  -2  11        0.03       -6.09      8.61 o
  -3  -2  11        0.00       -2.75      8.71 o
  -2  -2  11       48.52       56.70      5.18 o
  -1  -2  11      509.18      495.58     17.03 o
   0  -2  11       94.40       89.99      6.11 o
   1  -2  11      532.43      498.20     14.73 o
   2  -2  11       37.15       44.24      4.59 o
   3  -2  11       14.79       11.81      4.11 o
   4  -2  11        1.78      -10.52     10.52 o
   5  -2  11       22.45       18.31      4.51 o
   6  -2  11        0.24       -0.83      3.91 o
   7  -2  11        5.19       11.46      4.69 o
  -5  -1  11       49.24       45.23      5.96 o
  -4  -1  11        1.92        1.00      3.98 o
  -3  -1  11       21.51       28.89      4.44 o
  -2  -1  11       58.85       54.21      4.94 o
  -1  -1  11        0.05        0.57      3.26 o
   0  -1  11       16.01        6.60      3.79 o
   1  -1  11        1.61        0.00      8.03 o
   2  -1  11      138.63      130.45      6.48 o
   3  -1  11        0.00       -7.12      9.20 o
   4  -1  11       60.88       54.53      5.24 o
   5  -1  11       20.04        4.27     10.16 o
   6  -1  11        3.54       -3.18     10.06 o
   7  -1  11        9.13        7.16     12.14 o
  -5   0  11        5.24        6.66     10.53 o
  -4   0  11       21.35       16.02      4.71 o
  -3   0  11        5.44      -10.52     10.52 o
  -2   0  11      185.22      206.62      8.07 o
  -1   0  11       49.48       38.04      5.09 o
   0   0  11       26.05       25.84      4.10 o
   1   0  11      347.72      331.84      9.97 o
   2   0  11       32.95       27.42      4.15 o
   3   0  11       13.40        2.29      9.44 o
   4   0  11        9.46        9.94      4.18 o
   5   0  11       36.38       40.33      5.25 o
   6   0  11        4.18        3.59      4.23 o
   7   0  11       29.85       32.42      6.13 o
  -5   1  11       18.16        8.34     13.44 o
  -4   1  11        3.75       -5.91     10.45 o
  -3   1  11        0.28      -10.14     10.14 o
  -2   1  11        1.86        2.39      7.94 o
  -1   1  11      175.78      166.15      7.31 o
   0   1  11        0.36       -2.11      7.59 o
   1   1  11      175.76      142.99      6.58 o
   2   1  11      103.50       89.21      5.57 o
   3   1  11       15.58       23.27      3.94 o
   4   1  11      285.62      267.58      9.42 o
   5   1  11       19.96        4.02     12.93 o
   6   1  11       25.27       27.55      5.32 o
   7   1  11        0.13        4.24      4.35 o
  -5   2  11       31.59       41.26      5.48 o
  -4   2  11       44.33       42.00      5.48 o
  -3   2  11       46.80       43.24      5.44 o
  -2   2  11      123.45      124.86      6.67 o
  -1   2  11       17.12       18.30      3.77 o
   0   2  11       23.63       17.52      3.63 o
   1   2  11        6.31       10.31      3.12 o
   2   2  11       29.42       43.51      3.74 o
   3   2  11       16.38       20.23      3.35 o
   4   2  11       12.03       -3.58      9.93 o
   5   2  11        7.39        0.00      9.15 o
   6   2  11        2.80        0.49      4.24 o
   7   2  11       31.92       39.52      5.65 o
  -5   3  11        1.64        2.29      4.44 o
  -4   3  11       10.76        6.07     10.95 o
  -3   3  11        0.17        1.35     10.58 o
  -2   3  11       23.77       23.65      3.88 o
  -1   3  11        5.45       -7.64      7.64 o
   0   3  11       20.15       18.45      3.97 o
   1   3  11      103.72      103.15      5.52 o
   2   3  11        9.73       11.77      3.36 o
   3   3  11       14.35       19.52      3.49 o
   4   3  11        0.22       -7.16      7.73 o
   5   3  11        4.48        0.00      8.52 o
   6   3  11        0.00        0.00      8.82 o
   7   3  11        4.37        8.84      3.90 o
  -5   4  11       10.70       18.46      4.84 o
  -4   4  11        5.74        3.12     10.34 o
  -3   4  11        1.20       -5.57      9.84 o
  -2   4  11        6.78       -2.52      9.07 o
  -1   4  11       48.93       46.31      4.61 o
   0   4  11        6.89        0.00      8.46 o
   1   4  11       73.31       70.62      5.09 o
   2   4  11       25.93       26.68      3.67 o
   3   4  11       11.13       -1.12      9.04 o
   4   4  11       23.85       19.48      4.26 o
   5   4  11        0.09       -3.97      8.26 o
   6   4  11        8.33        1.47      8.96 o
   7   4  11        0.04       -1.66      8.92 o
  -5   5  11        3.66        2.42      4.71 o
  -4   5  11        1.20        3.23      9.13 o
  -3   5  11        6.27        4.33      3.49 o
  -2   5  11       11.04       15.46      3.73 o
  -1   5  11        9.55        8.43     10.28 o
   0   5  11        0.03        5.49      2.70 o
   1   5  11       67.16       70.65      5.10 o
   2   5  11        6.61        1.11      7.77 o
   3   5  11       52.15       48.21      4.38 o
   4   5  11       17.40       13.54      4.08 o
   5   5  11       29.87       36.09      4.56 o
   6   5  11        0.06       -2.98      8.70 o
   7   5  11        6.00        4.18      4.40 o
  -4   6  11        4.10       19.90      4.55 o
  -3   6  11       11.05        7.55     10.35 o
  -2   6  11        2.11        2.74     10.25 o
  -1   6  11       66.78       72.87      5.83 o
   0   6  11        2.25        2.38      7.91 o
   1   6  11        4.89       -9.11      9.11 o
   2   6  11       18.40       22.60      3.86 o
   3   6  11        5.52       -2.40      8.12 o
   4   6  11       63.46       50.04      5.46 o
   5   6  11        0.49       -5.53     10.34 o
   6   6  11        2.88        3.81      4.20 o
   7   6  11       31.06       31.45      6.26 o
  -4   7  11        2.31       -7.05     11.69 o
  -3   7  11        3.83        5.82      4.43 o
  -2   7  11        0.04       -2.89      8.43 o
  -1   7  11       99.14      106.97      6.60 o
   0   7  11        0.28        5.05      7.99 o
   1   7  11      548.90      543.18     15.71 o
   2   7  11        0.15        1.83      4.07 o
   3   7  11      503.69      505.56     15.14 o
   4   7  11       12.07       -6.61      6.61 o
   5   7  11       10.80        4.29     11.36 o
   6   7  11       39.53       51.29      6.30 o
   7   7  11       11.35       13.93      4.72 o
  -4   8  11       16.77       21.36      5.00 o
  -3   8  11       22.21       25.48      5.19 o
  -2   8  11       36.80       35.82      5.48 o
  -1   8  11        0.00      -10.75     10.75 o
   0   8  11        1.91       -1.35      9.24 o
   1   8  11       87.45       77.45      6.15 o
   2   8  11       15.49       14.73      4.05 o
   3   8  11       21.31       17.06      3.98 o
   4   8  11        0.45        5.58      8.14 o
   5   8  11        0.90       -7.48      9.81 o
   6   8  11        0.06        0.00     11.29 o
   7   8  11        0.19        8.98     11.50 o
  -3   9  11        2.79        7.14      4.06 o
  -2   9  11        2.20       -4.91     10.23 o
  -1   9  11        0.10      -11.30     11.30 o
   0   9  11        3.70        2.89      3.73 o
   1   9  11        0.65        4.20      8.04 o
   2   9  11        0.05       -2.78     10.02 o
   3   9  11        1.96        5.66      8.26 o
   4   9  11       12.45       -5.91     11.05 o
   5   9  11        0.09        5.24      3.42 o
   6   9  11        0.14      -13.08     13.08 o
  -2  10  11        0.02       -0.58      4.27 o
  -1  10  11        0.94        4.91     10.22 o
   0  10  11        4.10        4.40      3.90 o
   1  10  11        1.18       -4.14      4.14 o
   2  10  11        1.39        1.49      7.46 o
   3  10  11        5.38       -7.58      9.93 o
   4  10  11        0.88       -8.32      8.32 o
   5  10  11        2.10        2.22      3.98 o
   6  10  11        0.50       -5.37     11.17 o
  -1  11  11        1.71        3.52     10.86 o
   0  11  11        3.40        0.00     10.06 o
   1  11  11       16.74        3.25     12.80 o
   2  11  11        1.64        4.83      9.24 o
   3  11  11        6.50       14.92      4.66 o
   4  11  11       15.24       -3.36     12.11 o
   5  11  11        0.14       -1.77     10.45 o
   0  12  11       18.47       28.68      5.57 o
   1  12  11       11.60       17.28      4.64 o
   2  12  11        1.79        0.00      9.52 o
   3  12  11       27.97       42.92      5.42 o
   4  12  11        6.28        1.80     11.81 o
  -1  -8  12        1.93       -1.85      9.98 o
   0  -8  12        6.65        0.00     12.71 o
   1  -8  12        6.52        5.55      8.48 o
  -2  -7  12        6.15       11.33      4.75 o
  -1  -7  12        3.31       -5.20      9.00 o
   0  -7  12        9.99        4.56      4.61 o
   2  -7  12        6.11      -10.60     11.45 o
   3  -7  12        1.47        0.00     11.96 o
  -3  -6  12        2.12      -10.68     13.08 o
  -2  -6  12        0.01        0.00      9.22 o
  -1  -6  12        6.86       14.60      3.69 o
   0  -6  12        1.87        1.60     10.46 o
   1  -6  12        7.43        1.60      8.02 o
   2  -6  12        6.19       16.19      4.40 o
   3  -6  12        1.50        6.89     10.05 o
   4  -6  12        0.07       -1.83      9.88 o
  -4  -5  12        1.96       -3.65     10.64 o
  -3  -5  12        2.70      -10.15     10.15 o
  -2  -5  12        4.99        6.63      4.01 o
  -1  -5  12        1.04        7.63      9.77 o
   0  -5  12       40.10       44.36      4.98 o
   1  -5  12       22.70       30.74      4.60 o
   2  -5  12        2.10        1.80      3.78 o
   3  -5  12       10.92        1.61     11.29 o
   4  -5  12       14.67        9.18      4.88 o
   5  -5  12        1.19        3.72      4.43 o
  -4  -4  12        7.37       11.69      4.89 o
  -2  -4  12        2.40        4.03      3.74 o
  -1  -4  12       35.89       33.66      5.11 o
   0  -4  12        0.61        5.63      8.21 o
   1  -4  12       13.78        5.87      4.07 o
   2  -4  12        0.01        2.89     10.21 o
   3  -4  12       75.24       62.38      6.10 o
   4  -4  12        1.66        5.94      4.22 o
   5  -4  12       12.28        3.52      9.95 o
  -4  -3  12        0.90        8.48     12.35 o
  -3  -3  12       77.61       77.75      6.63 o
  -2  -3  12        1.80       14.22      4.57 o
  -1  -3  12       55.32       43.00      5.41 o
   0  -3  12       81.39       91.58      6.50 o
   1  -3  12       25.96       33.71      4.46 o
   2  -3  12       65.20       74.52      5.96 o
   3  -3  12      149.03      127.61      7.49 o
   4  -3  12        4.89       -6.13     10.84 o
   5  -3  12       53.41       47.31      6.19 o
   6  -3  12        0.15      -11.63     11.63 o
  -5  -2  12       14.23       14.04      5.53 o
  -4  -2  12        8.39        0.00      9.92 o
  -3  -2  12      107.34      100.96      7.07 o
  -2  -2  12        0.89       -5.58      9.86 o
  -1  -2  12      111.89      108.13      6.88 o
   0  -2  12        9.84        0.00      8.82 o
   1  -2  12       15.95       15.19      3.97 o
   2  -2  12       14.96       19.86      3.56 o
   3  -2  12       89.60       85.46      6.42 o
   4  -2  12        0.05      -11.12     11.12 o
   5  -2  12       22.64       -7.22      7.22 o
   6  -2  12        4.16        7.62      4.39 o
  -5  -1  12        3.74       -1.81     11.56 o
  -4  -1  12       34.00       39.49      5.40 o
  -3  -1  12       39.66       46.39      5.43 o
  -2  -1  12        3.16        2.71      6.06 o
  -1  -1  12       24.01       21.44      4.15 o
   0  -1  12       54.66       41.70      4.64 o
   1  -1  12        8.10        0.00     10.31 o
   2  -1  12       48.45       45.92      5.17 o
   3  -1  12        0.96        1.30      6.51 o
   4  -1  12        0.02       -4.20      9.39 o
   5  -1  12        0.63        6.12      8.92 o
   6  -1  12        0.01        0.00      3.97 o
  -5   0  12        2.66        5.38     11.20 o
  -4   0  12        2.26       -1.61      8.65 o
  -3   0  12       27.42       28.80      4.92 o
  -2   0  12       39.62       42.61      4.92 o
  -1   0  12       30.50       34.44      4.33 o
   0   0  12       94.55      106.65      6.21 o
   1   0  12       69.68       69.57      5.47 o
   2   0  12        0.03        0.00      8.83 o
   3   0  12      221.76      216.18      8.69 o
   4   0  12       10.93        4.06     11.24 o
   5   0  12       58.93       60.69      5.73 o
   6   0  12       23.19       25.71      5.39 o
   7   0  12        4.30        5.50     11.45 o
  -5   1  12        6.92        7.18     12.94 o
  -4   1  12        0.01       -1.60      7.69 o
  -3   1  12       85.88       82.17      6.83 o
  -2   1  12        9.24        5.73      4.22 o
  -1   1  12       74.80       77.33      5.94 o
   0   1  12      502.72      475.82     14.34 o
   1   1  12        0.40       -1.16      7.41 o
   2   1  12      391.72      374.03     12.80 o
   3   1  12        2.66       -9.20      9.20 o
   4   1  12        0.07       -9.15      9.15 o
   5   1  12        0.72        1.69      3.87 o
   6   1  12       26.74       25.90      5.07 o
   7   1  12        0.11        3.58     12.67 o
  -5   2  12        0.00       -9.04     10.07 o
  -4   2  12       16.61       12.38      4.92 o
  -3   2  12        0.02        7.27      3.61 o
  -2   2  12       33.71       34.23      5.04 o
  -1   2  12        4.78       12.10      3.79 o
   0   2  12      225.55      208.21      7.93 o
   1   2  12       30.08       28.74      4.09 o
   2   2  12       92.43       91.56      5.68 o
   3   2  12      262.20      247.43      8.94 o
   4   2  12        0.01        3.90      8.73 o
   5   2  12      170.50      191.79      9.03 o
   6   2  12        0.52       -4.73      9.85 o
   7   2  12        4.05        1.76     11.56 o
  -5   3  12        4.44        3.67     10.39 o
  -4   3  12        8.20       10.38      4.46 o
  -3   3  12       85.15       91.20      6.59 o
  -2   3  12       33.85       30.67      4.84 o
  -1   3  12      127.96      116.24      6.67 o
   0   3  12       27.35       31.15      4.05 o
   1   3  12        6.53        0.00      8.01 o
   2   3  12       13.86        4.67      7.92 o
   3   3  12       48.12       43.51      4.90 o
   4   3  12        1.59       -6.49      9.08 o
   5   3  12       16.95       16.27      4.42 o
   6   3  12       11.22       10.96      4.47 o
  -4   4  12        2.55        2.52      4.41 o
  -3   4  12       25.28       19.63      5.20 o
  -2   4  12        1.59        8.25      2.81 o
  -1   4  12       71.73       62.87      5.87 o
   0   4  12        1.01        3.62      6.28 o
   1   4  12        6.10        0.59      3.17 o
   2   4  12        1.41        4.74      8.54 o
   3   4  12       14.30        5.94      3.54 o
   4   4  12        8.91        9.37      3.59 o
   5   4  12        9.60        7.10      9.74 o
   6   4  12        1.57       -3.13     10.63 o
   7   4  12        3.64      -11.72     11.72 o
  -4   5  12        0.05        5.19     11.61 o
  -3   5  12        0.29       -4.68      9.74 o
  -2   5  12       10.49       12.56      3.75 o
  -1   5  12        1.12        6.59      9.59 o
   0   5  12       12.69        6.24     10.06 o
   1   5  12        0.00       -2.83      3.24 o
   2   5  12        2.89       -1.22      8.86 o
   3   5  12        0.38       -2.51      9.06 o
   4   5  12        5.70        1.77      3.66 o
   5   5  12        0.05       -4.32      7.48 o
   6   5  12        4.92        9.50      4.04 o
   7   5  12        5.97        7.04     12.69 o
  -4   6  12        0.49       -5.39     12.05 o
  -3   6  12        8.83       13.79      4.21 o
  -2   6  12        0.58       -9.48      9.48 o
  -1   6  12        7.32       10.76      3.80 o
   0   6  12       30.93       31.24      4.69 o
   1   6  12       20.52       18.34      4.18 o
   2   6  12       53.54       41.91      4.87 o
   3   6  12       39.81       32.90      4.81 o
   4   6  12        1.66      -10.78     10.78 o
   5   6  12       77.87       88.22      6.31 o
   6   6  12        2.84      -11.63     11.63 o
   7   6  12       11.90        8.63      5.25 o
  -3   7  12       11.29       16.70      4.69 o
  -2   7  12        0.23        3.11      6.95 o
  -1   7  12      110.00      110.50      7.26 o
   0   7  12        2.27       -5.48      8.44 o
   1   7  12       23.63       22.58      4.57 o
   2   7  12        7.03       15.44      4.38 o
   3   7  12       69.39       56.00      5.91 o
   4   7  12        1.53      -11.01     11.01 o
   5   7  12      107.60      113.66      7.37 o
   6   7  12        1.92       -1.66     10.61 o
   7   7  12       11.99       22.50      4.67 o
  -3   8  12       21.59       30.09      5.20 o
  -2   8  12       19.80        6.56     11.83 o
  -1   8  12       48.85       43.56      4.97 o
   0   8  12       46.00       43.01      5.15 o
   1   8  12       11.46       -8.44     12.42 o
   2   8  12       16.87        5.59     12.18 o
   3   8  12        1.36       -9.97     10.37 o
   5   8  12        0.47        3.17      8.07 o
   6   8  12        0.13        5.14      9.85 o
  -2   9  12        0.88      -12.79     12.79 o
  -1   9  12        0.91      -11.14     11.14 o
   0   9  12        0.12       -1.54      8.31 o
   1   9  12        0.02      -10.48     10.48 o
   2   9  12        0.11       -1.48      7.99 o
   3   9  12        5.79        7.04      3.68 o
   4   9  12        0.89        7.05      3.35 o
   5   9  12        2.13        6.36      4.00 o
   6   9  12        0.19       -7.14     11.84 o
  -2  10  12        0.11       -0.62      4.05 o
  -1  10  12        4.63       -8.68     11.38 o
   0  10  12        0.47       -3.30     10.44 o
   1  10  12        5.47       -1.60      9.47 o
   2  10  12        0.38        6.34     10.02 o
   3  10  12        0.00       -3.21      8.49 o
   4  10  12        0.00       -3.32     10.49 o
   5  10  12        0.05      -10.03     10.03 o
  -1  11  12        0.15       -7.43     10.51 o
   0  11  12        0.89       -8.67      8.67 o
   1  11  12        2.43       -5.15      9.86 o
   2  11  12        6.15        5.09     10.60 o
   3  11  12        0.01       -6.85     10.56 o
   4  11  12        6.70       18.81      4.30 o
   5  11  12        7.76       12.93      4.89 o
   1  12  12        7.85        9.23      4.71 o
   2  12  12        4.76       10.03      4.68 o
   3  12  12        0.08        6.42      3.78 o
   0  -7  13        1.47        3.70     10.45 o
   1  -7  13       19.24       26.30      5.42 o
  -2  -6  13        1.63        5.48     11.41 o
  -1  -6  13        0.11       -8.82     11.56 o
   0  -6  13        0.45       -6.94     12.26 o
   1  -6  13        0.59       -8.70     10.58 o
   2  -6  13        0.32      -11.39     11.39 o
   3  -6  13        4.55        1.54      4.65 o
  -3  -5  13        1.85        7.34      9.71 o
  -2  -5  13        4.31        7.51      4.21 o
  -1  -5  13        0.94        3.33     11.05 o
   0  -5  13        0.83        1.09      3.81 o
   1  -5  13        5.16        4.09      4.09 o
   2  -5  13       10.47        9.47      4.66 o
   3  -5  13        1.65        0.00      9.54 o
   4  -5  13        1.27       -3.69     10.76 o
  -3  -4  13        1.75        1.76      8.79 o
  -2  -4  13        2.49        4.96      9.49 o
  -1  -4  13       16.28      -13.13     13.13 o
   0  -4  13        5.78        9.01      3.93 o
   1  -4  13       17.97       14.91      4.30 o
   2  -4  13        6.25       10.50      4.00 o
   3  -4  13        0.01        1.64      9.15 o
   4  -4  13        0.27       -1.74     11.17 o
  -4  -3  13        0.08      -14.00     14.00 o
  -3  -3  13        4.53      -12.23     12.23 o
  -2  -3  13        0.13        0.00      9.51 o
  -1  -3  13        0.08       -3.64      3.64 o
   0  -3  13        0.27       -8.81     10.18 o
   2  -3  13       14.59       21.15      4.05 o
   3  -3  13        9.81       13.76      4.35 o
   4  -3  13       14.43        6.62     13.86 o
   5  -3  13        0.04      -10.73     10.73 o
  -4  -2  13        0.83       -1.79     11.48 o
  -3  -2  13        2.39       15.64      4.43 o
  -2  -2  13       24.67       21.70      4.60 o
  -1  -2  13       38.15       36.07      5.13 o
   0  -2  13        8.45        9.62      4.18 o
   1  -2  13       76.18       83.19      5.95 o
   2  -2  13        7.83        5.70      9.01 o
   3  -2  13       14.03        7.43      9.51 o
   4  -2  13       18.09        1.58     11.73 o
   5  -2  13        1.58        0.00     11.85 o
  -4  -1  13       14.79       19.37      4.93 o
  -3  -1  13        4.75        4.83     10.80 o
  -2  -1  13       33.48       29.84      4.84 o
  -1  -1  13       40.11       47.89      5.08 o
   0  -1  13        3.07        4.08      9.12 o
   1  -1  13        9.99       16.16      3.73 o
   2  -1  13        4.30       -8.98      8.98 o
   3  -1  13        1.49       -1.43      9.14 o
   4  -1  13        4.52        7.60      3.97 o
   5  -1  13        5.51        1.65     10.79 o
   6  -1  13        0.91        9.03     13.14 o
  -4   0  13       11.60        8.71     12.69 o
  -3   0  13        0.40        6.35     10.04 o
  -2   0  13        1.11       -7.33     11.45 o
  -1   0  13       14.03        6.89     11.11 o
   0   0  13        8.97        6.63      8.49 o
   1   0  13       37.37       29.01      4.84 o
   2   0  13       19.00       17.48      3.99 o
   3   0  13        1.66        5.53      8.74 o
   4   0  13       37.42       46.84      5.40 o
   5   0  13        0.47       -1.59     10.93 o
   6   0  13        0.20       -7.01     10.80 o
  -4   1  13        3.50      -11.13     11.13 o
  -3   1  13        2.63        3.16     11.82 o
  -2   1  13       94.45       92.57      6.57 o
  -1   1  13       22.75       27.25      4.34 o
   0   1  13       33.14       29.38      4.63 o
   1   1  13        0.05       -9.79      9.79 o
   2   1  13      112.33      104.88      6.49 o
   3   1  13        1.94        4.95      3.39 o
   4   1  13       82.35       66.82      6.00 o
   5   1  13       31.28       38.15      5.26 o
   6   1  13        9.15        4.56      4.92 o
  -4   2  13       12.01       15.14      4.92 o
  -3   2  13        0.19      -10.63     10.63 o
  -2   2  13       48.59       47.56      5.63 o
  -1   2  13       67.80       62.13      5.79 o
   0   2  13        3.45        3.90      3.97 o
   1   2  13      284.29      272.99      9.53 o
   2   2  13        0.00        2.57      3.15 o
   3   2  13       72.53       62.26      5.38 o
   4   2  13        0.03       -5.67      8.01 o
   5   2  13        2.89        1.53     11.37 o
   6   2  13        0.05       -3.37     11.42 o
  -4   3  13        0.00        5.60      3.70 o
  -3   3  13        6.54       13.64      4.42 o
  -2   3  13        0.94        4.41      9.19 o
   0   3  13        1.25        5.24      9.44 o
   1   3  13      169.18      140.42      7.39 o
   2   3  13       11.37       15.03      3.71 o
   3   3  13       91.68       92.32      6.04 o
   4   3  13       20.03       14.57      4.20 o
   5   3  13        1.59        3.05      7.77 o
   6   3  13        2.71       10.02      3.86 o
   7   3  13        9.77       20.96      4.73 o
  -4   4  13        1.86       -3.61      4.72 o
  -3   4  13       11.94       -9.82     12.68 o
  -2   4  13        1.48        0.00      9.01 o
  -1   4  13        0.99       -5.60      7.13 o
   0   4  13        1.32        5.10      3.21 o
   1   4  13       35.23       32.92      4.60 o
   2   4  13        2.38        9.34      2.97 o
   3   4  13        5.59        8.06      3.29 o
   4   4  13        0.24       -8.51      8.51 o
   5   4  13        6.86        2.55      3.83 o
   6   4  13        0.36        5.01     10.43 o
   7   4  13        4.84      -11.82     11.82 o
  -4   5  13        1.61       -1.86      8.90 o
  -3   5  13        4.18        6.74      9.82 o
  -2   5  13        0.69      -11.66     11.66 o
  -1   5  13        0.12      -11.24     11.24 o
   0   5  13        7.66        4.11      7.86 o
   1   5  13        8.51       12.44      3.58 o
   2   5  13        0.54        4.00      6.11 o
   3   5  13       10.11        0.00      9.48 o
   4   5  13        2.81        2.88     10.18 o
   5   5  13        6.70        8.76      4.62 o
   6   5  13        1.34       -6.74     11.17 o
   7   5  13        8.32        7.73      5.04 o
  -3   6  13       14.49        9.30      4.47 o
  -2   6  13        4.13       -4.81     10.75 o
  -1   6  13       14.05       15.18      3.96 o
   0   6  13       20.00       32.88      4.38 o
   1   6  13       20.99       17.48      3.93 o
   2   6  13        0.00       -4.13      7.91 o
   3   6  13       13.75        5.63      9.55 o
   4   6  13        0.30      -11.52     11.52 o
   5   6  13        2.72      -11.15     11.15 o
  -3   7  13        7.43        6.66      4.85 o
  -2   7  13        0.37        4.18      3.83 o
  -1   7  13        0.43        8.85      3.41 o
   0   7  13        4.15        4.95      3.17 o
   1   7  13       18.39       39.87      4.84 o
   2   7  13        0.68       -9.07      9.07 o
   3   7  13       11.40        1.46      3.82 o
   4   7  13        0.06       -3.05      8.89 o
   5   7  13        8.12        8.11      4.39 o
   6   7  13        0.75        5.26      4.05 o
  -2   8  13        2.67        6.44      4.03 o
  -1   8  13        8.12        7.39      3.94 o
   0   8  13        0.38       -9.37      9.37 o
   1   8  13        8.52       -1.52     10.39 o
   2   8  13        0.07        1.76      3.26 o
   3   8  13        7.13        1.53     10.02 o
   4   8  13        3.20       -7.94      9.66 o
   5   8  13        3.94      -13.34     13.34 o
   6   8  13        3.26       -1.51      4.31 o
  -2   9  13        0.28        2.78      3.97 o
  -1   9  13        2.03        0.00     10.42 o
   0   9  13        1.03        0.83      3.96 o
   1   9  13        0.02      -11.89     11.89 o
   2   9  13        0.63        2.91      3.42 o
   3   9  13        1.54       -1.61      9.52 o
   4   9  13        7.52      -10.91     10.91 o
   5   9  13        0.11       -0.58      4.09 o
  -1  10  13        0.00       -7.37     12.22 o
   0  10  13        1.65       12.88      3.68 o
   1  10  13        0.89       -6.82      9.64 o
   2  10  13        2.26        6.74      9.83 o
   3  10  13        0.92       -3.41      9.01 o
   4  10  13        2.01        2.92      3.83 o
   5  10  13        0.46        5.52     11.48 o
   1  11  13        6.42        3.94      4.52 o
   2  11  13        0.68       -3.59     10.47 o
   3  11  13       15.59       14.77      4.74 o
   4  11  13        0.24       -9.28     12.99 o
  -1  -5  14        0.23       -5.44     10.42 o
   0  -5  14        4.18       -5.15      5.15 o
   1  -5  14        0.00      -12.69     12.69 o
   2  -5  14        1.94       -0.30      4.04 o
  -2  -4  14        0.96      -14.07     14.07 o
  -1  -4  14        0.97       -1.73     11.85 o
   0  -4  14        1.16       -3.38      9.85 o
   1  -4  14        0.03        1.40      4.12 o
   2  -4  14        1.23        3.14      3.95 o
   3  -4  14        0.26       -1.78      9.58 o
  -3  -3  14        0.43        4.30      4.15 o
  -1  -3  14        0.93      -10.73     10.73 o
   0  -3  14        0.07       -9.68     10.45 o
   1  -3  14        6.68       16.05      4.19 o
   2  -3  14        0.77       -0.54      3.98 o
   3  -3  14        5.41        8.18      4.31 o
   4  -3  14        0.14        0.00      9.79 o
  -3  -2  14        1.49       -3.59     10.46 o
  -2  -2  14        7.99        9.23      4.25 o
  -1  -2  14        0.50      -10.95     10.95 o
   0  -2  14       38.16       51.93      5.28 o
   1  -2  14        2.16       -3.08      9.73 o
   2  -2  14       16.73        4.68     12.97 o
   3  -2  14        1.10        0.00      9.71 o
   4  -2  14        6.32       11.98      3.70 o
   5  -2  14        3.24        3.67      5.03 o
  -3  -1  14        8.96       15.51      4.69 o
  -2  -1  14        8.51       15.01      4.02 o
  -1  -1  14        0.38        4.66      8.91 o
   0  -1  14        0.16        6.00      8.75 o
   1  -1  14        3.14        4.46      9.28 o
   2  -1  14        0.06        4.51      7.82 o
   3  -1  14        6.38       24.43      4.75 o
   4  -1  14        5.67        6.59      9.61 o
   5  -1  14        8.35        8.85     12.89 o
  -3   0  14       12.80       18.19      5.12 o
  -2   0  14        0.06        6.44      9.38 o
  -1   0  14        0.51        4.56      8.73 o
   0   0  14       25.79       34.44      4.46 o
   1   0  14        0.67      -10.53     10.53 o
   2   0  14       16.98       10.48      4.06 o
   3   0  14        5.98        9.08      3.49 o
   4   0  14        0.64       -9.59     11.08 o
   5   0  14        0.29        5.15      7.87 o
  -3   1  14        0.04        3.44     11.42 o
  -2   1  14        1.33      -10.58     10.58 o
  -1   1  14        5.51        9.01      3.68 o
   0   1  14        5.81        0.00      9.36 o
   1   1  14        1.52        4.26      8.16 o
   2   1  14        0.48        3.82      3.34 o
   3   1  14       28.11       29.86      4.49 o
   4   1  14        0.22       -9.38     12.10 o
   5   1  14        5.67       13.15      4.38 o
   6   1  14        1.34        7.92      4.37 o
  -2   2  14        2.94       -3.46      3.95 o
  -1   2  14       43.96       52.70      5.09 o
   0   2  14        0.07        0.00      8.62 o
   1   2  14        4.12       -2.82     10.16 o
   2   2  14        0.68       -2.84      8.27 o
   3   2  14       22.39       -8.77     12.40 o
   4   2  14        6.35       11.30      3.84 o
   5   2  14       28.94       22.60      5.08 o
   6   2  14        1.87        5.40      9.35 o
  -3   3  14        8.81        3.48      9.86 o
  -2   3  14        0.78        3.22      9.92 o
  -1   3  14       23.03       28.91      4.82 o
   0   3  14        0.38       -4.96      4.96 o
   1   3  14        1.61        1.41      7.86 o
   2   3  14        4.46        1.42      9.92 o
   3   3  14       34.50       29.63      4.73 o
   4   3  14        0.16      -10.83     10.83 o
   5   3  14       40.05       42.68      6.21 o
   6   3  14        0.26        1.78      4.25 o
  -3   4  14       13.88       17.43      4.95 o
  -2   4  14        2.70        3.27      4.38 o
  -1   4  14       47.16       40.86      5.30 o
   0   4  14        0.08       -2.93      9.25 o
   1   4  14        8.51        0.71      4.23 o
   2   4  14        0.13       -2.86      8.34 o
   3   4  14       18.23       18.82      4.55 o
   4   4  14        0.08        0.00      8.42 o
   5   4  14        6.26        0.00     10.65 o
   6   4  14        0.94        3.57     10.99 o
  -3   5  14        3.47        1.82     10.12 o
  -2   5  14        2.11       -3.35     10.61 o
  -1   5  14       16.39       15.70      4.62 o
   0   5  14        0.27       -1.25      3.52 o
   1   5  14        3.38        4.38      8.39 o
   2   5  14        0.01        5.83      9.22 o
   3   5  14        0.83       -5.96      9.88 o
   4   5  14        0.04       -9.85      9.85 o
   5   5  14        0.60        6.64      9.67 o
   6   5  14        0.26       -8.97     13.31 o
  -2   6  14        0.91        3.46      9.79 o
  -1   6  14        0.09      -11.69     11.69 o
   0   6  14        4.05        0.00      4.04 o
   1   6  14        0.48        0.00      9.75 o
   2   6  14       12.50       17.48      3.85 o
   3   6  14        0.00       -2.29      3.55 o
   4   6  14        6.06       10.07      3.69 o
   5   6  14        4.35        5.07      8.77 o
   6   6  14        0.03      -10.92     13.37 o
  -2   7  14        1.97        7.80      3.77 o
  -1   7  14        1.08        1.69      9.39 o
   0   7  14        0.01       -1.61     10.29 o
   1   7  14        0.36        4.69      9.76 o
   2   7  14        5.28        4.66      9.70 o
   3   7  14        9.63       10.78      4.55 o
   4   7  14        0.00       -8.19     10.74 o
   5   7  14        1.86        7.79      4.09 o
   6   7  14        0.03        1.86      9.29 o
  -1   8  14        0.63       -2.65      4.04 o
   0   8  14        1.55       -5.05      7.71 o
   1   8  14        3.48       -6.54     10.84 o
   2   8  14        0.02        0.27      3.98 o
   3   8  14        0.87       -6.57     10.89 o
   4   8  14        1.29        6.79     10.74 o
   5   8  14        2.38        4.17      4.02 o
  -1   9  14        2.70        4.02      4.09 o
   0   9  14        1.98       -7.08     12.52 o
   1   9  14        1.57      -12.28     12.28 o
   2   9  14       20.98       26.95      5.33 o
   3   9  14        0.05        4.59      4.07 o
   4   9  14        5.04        5.90      5.18 o
   5   9  14        0.03       -7.43     13.13 o
   1  10  14        2.27        4.54      4.42 o
   2  10  14        0.71       -1.80     10.63 o
   3  10  14        0.39       20.52      5.24 o
   4  10  14        1.28        4.96      4.47 o
   0  -4  15        0.09       -1.84      9.92 o
   1  -4  15        6.55       -3.67     13.98 o
   2  -4  15        1.73       -7.45     13.17 o
  -1  -3  15        0.15        5.43      8.30 o
   1  -3  15        3.21        0.00      8.59 o
   2  -3  15        0.29       -8.89     13.19 o
   3  -3  15        0.87        5.51     10.55 o
  -2  -2  15        0.42      -12.57     12.57 o
  -1  -2  15        0.02       -3.50      8.21 o
   0  -2  15        0.01        2.55      4.14 o
   1  -2  15        0.02        1.69     11.81 o
   2  -2  15        0.82       -5.12      9.81 o
   4  -2  15        1.66       -1.85      9.96 o
  -2  -1  15        0.05        1.79     11.74 o
  -1  -1  15        5.68        9.94      4.50 o
   0  -1  15        0.52       -2.20      4.14 o
   1  -1  15        3.57      -11.07     11.07 o
   4  -1  15        0.11      -10.71     11.57 o
  -2   0  15        0.07       -8.80     12.32 o
  -1   0  15        0.60      -30.34     30.34 o
   0   0  15        2.13       -1.61      4.27 o
   1   0  15        0.13       -9.81      9.81 o
   2   0  15        0.02        4.55      3.81 o
   3   0  15        1.76        6.61     11.21 o
   4   0  15        0.38      -10.41     10.41 o
   5   0  15        1.35       -9.25     10.30 o
  -2   1  15        1.92      -10.47     11.31 o
  -1   1  15        1.74       -1.93      4.41 o
   0   1  15        3.01        8.75      3.64 o
   1   1  15        3.17        5.74      3.97 o
   2   1  15        4.62      -10.08     10.08 o
   3   1  15        3.18        3.24     12.74 o
   4   1  15       13.19        1.70     13.89 o
   5   1  15        0.02        3.62      6.77 o
  -2   2  15        4.23        8.71     11.16 o
  -1   2  15        5.74       13.98      4.00 o
   0   2  15        2.68       -1.58     10.12 o
   1   2  15        0.00       -4.65      9.69 o
   2   2  15        0.04       -4.67     10.45 o
   3   2  15        0.29      -11.52     11.52 o
   4   2  15        1.35       -8.37     11.71 o
   5   2  15        0.00        0.00     11.55 o
  -2   3  15        1.48       -0.58      4.28 o
  -1   3  15        4.19        8.26     10.58 o
   0   3  15        0.09        3.17      8.08 o
   1   3  15       23.74       20.96      4.41 o
   2   3  15        3.59      -11.84     11.84 o
   3   3  15       22.19       15.65      4.90 o
   4   3  15        2.11        1.39      4.28 o
   5   3  15        0.64        3.54      7.91 o
  -2   4  15        1.72        0.00      9.74 o
  -1   4  15       11.26        9.77      4.15 o
   0   4  15        5.42        3.21      9.07 o
   1   4  15       42.85       41.52      5.52 o
   2   4  15        5.65        8.61      4.17 o
   3   4  15        9.45       12.26      4.31 o
   4   4  15        8.78        8.33      4.30 o
   5   4  15        0.31        7.07     10.31 o
  -2   5  15        1.72        1.82     11.06 o
  -1   5  15        0.30       -6.84     10.54 o
   0   5  15        4.90       -9.81     10.60 o
   1   5  15        1.52       -2.13      3.94 o
   2   5  15        1.49       -7.95     10.43 o
   3   5  15        7.65       16.47      4.34 o
   4   5  15        7.44        5.05      8.75 o
   5   5  15        0.38       -3.27      4.06 o
  -1   6  15        0.03        3.52     10.84 o
   0   6  15        6.49        3.36     13.23 o
   1   6  15       22.40       19.10      5.25 o
   2   6  15        0.79        1.63      8.14 o
   3   6  15       17.10       19.85      4.43 o
   4   6  15        1.06       -3.43      9.07 o
   5   6  15        0.37       -3.62      9.57 o
  -1   7  15        0.23       -3.64      9.63 o
   0   7  15        0.76       -3.48     10.14 o
   1   7  15       11.93       20.31      3.97 o
   2   7  15        0.92       -1.68      9.94 o
   3   7  15        7.31        1.70     12.63 o
   4   7  15        0.73        4.69      3.98 o
   5   7  15        0.16       -9.25     11.25 o
   0   8  15        0.43       -3.62      9.59 o
   1   8  15        5.83       -1.76     13.53 o
   2   8  15        0.74        1.75      8.73 o
   3   8  15        8.28        5.29     11.83 o
   4   8  15        2.55        0.00     10.90 o
   1   9  15        1.95       -1.84     12.64 o
   2   9  15        0.01       -9.12     11.10 o
   3   9  15        1.78        0.00     12.74 o
   0  -2  16        0.54        1.86     10.36 o
   1  -2  16        0.03       -5.53     11.51 o
   2  -2  16        0.32        1.86      9.30 o
  -1  -1  16        3.01        6.83      4.21 o
   0  -1  16        4.76       -1.81     11.58 o
   1  -1  16        0.10       -7.15     11.02 o
   2  -1  16        5.88       77.17      6.23 o
   3  -1  16        3.62       13.26      4.08 o
  -1   0  16        0.44        0.00     10.97 o
   0   0  16        7.51       -3.54     10.32 o
   1   0  16        0.07        0.00      4.03 o
   2   0  16       15.09       15.51      4.80 o
   3   0  16        1.01        1.50      3.95 o
  -1   1  16        1.57        4.82      4.15 o
   1   1  16        0.19        3.72      4.10 o
   2   1  16        9.56       10.92      4.69 o
   3   1  16        4.62       17.35      4.43 o
   4   1  16        0.46        7.36      9.74 o
  -1   2  16        0.72        8.10      3.99 o
   0   2  16        0.23        0.00     10.40 o
   1   2  16        0.24       41.70      5.58 o
   2   2  16        0.04        0.00     10.23 o
   3   2  16        0.73        8.71     11.95 o
   4   2  16        0.27        1.81      9.07 o
  -1   3  16        1.05       -0.30      4.65 o
   0   3  16        4.75        0.29      4.38 o
   1   3  16        0.12        5.10      9.77 o
   2   3  16        2.99        5.95      3.96 o
   3   3  16        0.66        5.20      9.96 o
   4   3  16        3.47        4.21      4.25 o
  -1   4  16        0.69       -1.82     11.68 o
   0   4  16        0.49      -12.75     12.75 o
   2   4  16        0.54        3.42      7.64 o
   3   4  16        0.62        4.93      3.54 o
   4   4  16        0.21        0.00      8.84 o
  -1   5  16        1.66       -9.29     10.34 o
   0   5  16        0.06        3.56      9.08 o
   1   5  16        1.78       -4.05      4.05 o
   2   5  16        2.32       11.25      4.33 o
   3   5  16        4.76       -5.27     11.79 o
   4   5  16        0.00       -5.46     11.36 o
   0   6  16        0.03        1.82     10.16 o
   2   6  16        0.06       -8.84     10.75 o
   3   6  16        3.09        5.67      4.21 o
   4   6  16        0.01        1.85      9.24 o
   1   7  16        0.26       -7.33     10.36 o
   2   7  16        1.54        3.63     10.28 o
   3   7  16        1.28       25.09      5.18 o
   1   2  17        2.99        8.99      4.48 o
   2   2  17        1.25        2.79      3.98 o
   1   3  17        0.36      -12.04     12.04 o
   2   3  17        0.48       -5.56     11.58 o
   2   4  17        0.45        3.41      4.01 o
 
